# Supplementary material for: Patterns of brain asymmetry associated with polygenic risks for autism and schizophrenia implicate language and executive functions but not brain masculinization
Source: Mol Psychiatry. 2021 Jul 1;26(12):7652–60. doi: 10.1038/s41380-021-01204-z (PMC8872997; doi:10.1038/s41380-021-01204-z)
Supplement: Supplementary file 2 — Supplementary tables [file 41380_2021_1204_MOESM2_ESM.xlsx]

## Sheet: Table S1
Table S1. Population-level asymmetries and heritabilities of brain regional AIs (From Sha et al. 2021 - see main text for reference).
Category	Asymmetry index	95% confidence interval of mean AI	Heritability of AI(%)	Standard error of heritability	P value of heritability
Surface area	Banks of the superior temporal sulcus	0.0926,0.0959	4.4671	0.012331	9.7301e-05
Surface area	Caudal anterior cingulate	-0.1311,-0.1256	4.9077	0.012306	1.7156e-05
Surface area	Caudal middle frontal	0.0440,0.0469	1.7087	0.011755	0.070524
Surface area	Cuneus	-0.0664,-0.0642	4.9151	0.012168	8.9877e-06
Surface area	Entorhinal	0.1203,0.1240	4.2193	0.012307	0.00020393
Surface area	Frontal pole	-0.2114,-0.2088	0.0001	0.011067	0.5
Surface area	Fusiform	0.0165,0.0184	2.9449	0.011933	0.0052738
Surface area	Inferior parietal	-0.1786,-0.1763	8.2893	0.012758	1.6268e-12
Surface area	Inferior temporal	0.0191,0.0213	4.8381	0.012428	3.616e-05
Surface area	Insula	0.0114,0.0133	3.8916	0.011757	0.00015101
Surface area	Isthmus of cingulate	0.1131,0.1158	7.7286	0.012688	4.0752e-11
Surface area	Latera occipital	-0.0093,-0.0073	0.9959	0.011725	0.2003
Surface area	Lateral orbitofrontal	-0.0027,-0.0011	2.3754	0.01183	0.019467
Surface area	Lingual	-0.0656,-0.0637	4.7084	0.01223	2.5598e-05
Surface area	Medial orbitofrontal	-0.0385,-0.0364	4.8144	0.012211	1.4855e-05
Surface area	Middle temporal	-0.1056,-0.1039	4.8159	0.012092	8.1545e-06
Surface area	Paracentral	-0.1091,-0.1069	4.9853	0.012173	6.767e-06
Surface area	Parahippocampal	0.0386,0.0408	9.0743	0.013049	1.5321e-13
Surface area	Pars opercularis	0.1466,0.1495	3.5009	0.011975	0.0011148
Surface area	Pars orbitalis	-0.1899,-0.1876	3.0745	0.012106	0.0049919
Surface area	Pars triangularis	-0.1514,-0.1485	4.6475	0.01164	2.5435e-06
Surface area	Pericalcarine	-0.1083,-0.1060	4.3263	0.012019	6.1926e-05
Surface area	Postcentral	0.0253,0.0271	1.9336	0.01183	0.049363
Surface area	Posterior cingulate	-0.0080,-0.0048	5.7443	0.01213	8.6977e-08
Surface area	Precentral	-0.0015,0.0000	1.634	0.011805	0.082788
Surface area	Precuneus	-0.0443,-0.0428	3.899	0.011931	0.00024773
Surface area	Rostral anterior cingulate	0.3357,0.3401	4.9464	0.012464	2.3252e-05
Surface area	Rostral middle frontal	-0.0415,-0.0397	2.2874	0.011975	0.027272
Surface area	Superior frontal	0.0366,0.0381	4.5972	0.01225	4.1541e-05
Surface area	Superior parietal	0.0043,0.0061	3.0946	0.011844	0.0030395
Surface area	Superior temporal	0.0640,0.0656	9.3939	0.01288	1.3878e-15
Surface area	Supramarginal	0.0876,0.0903	5.2806	0.012351	3.4208e-06
Surface area	Transverse temporal	0.2916,0.2944	5.7808	0.0125	7.4794e-07
Cortical thickness	Banks of the superior temporal sulcus	-0.0492,-0.0476	1.4561	0.011734	0.10656
Cortical thickness	Caudal anterior cingulate	0.0268,0.0314	1.3705	0.011701	0.11921
Cortical thickness	Caudal middle frontal	0.0137,0.0147	1.0055	0.011622	0.19285
Cortical thickness	Cuneus	0.0293,0.0308	2.0827	0.011702	0.032798
Cortical thickness	Entorhinal	-0.0172,-0.0149	2.2319	0.011761	0.025285
Cortical thickness	Frontal pole	0.0075,0.0096	0.0001	0.011825	0.5
Cortical thickness	Fusiform	0.0071,0.0081	1.5322	0.011683	0.09162
Cortical thickness	Inferior parietal	-0.0121,-0.0112	1.2959	0.011639	0.13005
Cortical thickness	Inferior temporal	0.0005,0.0015	2.6847	0.011816	0.009156
Cortical thickness	Insula	-0.0099,-0.0085	1.7923	0.011374	0.047617
Cortical thickness	Isthmus of cingulate	-0.0330,-0.0314	6.4022	0.012311	4.3138e-09
Cortical thickness	Latera occipital	-0.0211,-0.0201	1.2639	0.011271	0.11964
Cortical thickness	Lateral orbitofrontal	0.0157,0.0168	1.7689	0.011588	0.056646
Cortical thickness	Lingual	0.0134,0.0149	0.6599	0.011131	0.26907
Cortical thickness	Medial orbitofrontal	-0.0143,-0.0129	2.0948	0.011963	0.040274
Cortical thickness	Middle temporal	-0.0173,-0.0161	1.6436	0.011377	0.063911
Cortical thickness	Paracentral	-0.0099,-0.0086	1.2759	0.011278	0.11827
Cortical thickness	Parahippocampal	0.0199,0.0221	7.2852	0.01272	7.6323e-10
Cortical thickness	Pars opercularis	0.0051,0.0062	0.0001	0.011284	0.5
Cortical thickness	Pars orbitalis	0.0049,0.0064	1.1504	0.011587	0.1582
Cortical thickness	Pars triangularis	0.0056,0.0067	1.5143	0.011459	0.085354
Cortical thickness	Pericalcarine	0.0153,0.0170	1.815	0.011535	0.050676
Cortical thickness	Postcentral	0.0171,0.0184	0.9589	0.01151	0.20012
Cortical thickness	Posterior cingulate	0.0030,0.0048	6.1621	0.01227	2.1404e-08
Cortical thickness	Precentral	0.0196,0.0208	2.2403	0.011795	0.026014
Cortical thickness	Precuneus	-0.0034,-0.0026	0.8506	0.011388	0.22319
Cortical thickness	Rostral anterior cingulate	-0.0359,-0.0339	3.922	0.012187	0.0004358
Cortical thickness	Rostral middle frontal	0.0132,0.0140	0.0001	0.011259	0.5
Cortical thickness	Superior frontal	0.0071,0.0079	1.2805	0.011642	0.13356
Cortical thickness	Superior parietal	0.0101,0.0110	1.8389	0.011832	0.059391
Cortical thickness	Superior temporal	-0.0209,-0.0198	1.9919	0.011613	0.036939
Cortical thickness	Supramarginal	0.0013,0.0022	3.1767	0.011954	0.0029693
Cortical thickness	Transverse temporal	-0.0130,-0.0108	2.0012	0.011744	0.041281
Subcortical volume	Thalamus	0.0245,0.0252	2.5629	0.011823	0.011933
Subcortical volume	Caudate	-0.0533,-0.0521	2.7032	0.0119	0.0099656
Subcortical volume	Putamen	-0.0131,-0.0115	3.5788	0.012235	0.0014676
Subcortical volume	Pallidum	-0.0261,-0.0240	3.0616	0.011867	0.0034574
Subcortical volume	Hippocampus	-0.0311,-0.0286	4.2877	0.011894	3.9319e-05
Subcortical volume	Amygdala	0.0326,0.0378	1.4881	0.011647	0.097259
Subcortical volume	Accumbens	0.2439,0.2494	2.8608	0.012067	0.0080988
Note: Bold represents traits with significant heritability after false discovery rate correction <0.05.

## Sheet: Table S2
Table S2. Loadings from the canonical correlation analyses between regional asymmetries and polygenic risk scores for ASD and schizophrenia.
Category	Asymmetry index	Loading (ASD PRS)	Loading (schizophrenia PRS)
Surface area	bankssts	-0.200427	0.0990757
Surface area	caudalanteriorcingulate	0.152334	-0.15489
Surface area	cuneus	0.364891	0.121566
Surface area	entorhinal	-0.0512812	-0.252651
Surface area	fusiform	0.0577029	0.030119
Surface area	inferiorparietal	-0.186368	0.0918421
Surface area	inferiortemporal	-0.0455562	0.0566854
Surface area	insula	-0.0593946	-0.0374888
Surface area	isthmuscingulate	-0.0207406	-0.204406
Surface area	lateralorbitofrontal	0.0161176	0.191267
Surface area	lingual	-0.147635	-0.0711636
Surface area	medialorbitofrontal	0.0523915	0.0615935
Surface area	middletemporal	0.00638039	0.361545
Surface area	paracentral	-0.363999	0.110237
Surface area	parahippocampal	-0.156311	0.184346
Surface area	parsopercularis	-0.297448	-0.276636
Surface area	parsorbitalis	0.127514	-0.172783
Surface area	parstriangularis	0.000587016	-0.326076
Surface area	pericalcarine	0.070919	-0.042094
Surface area	posteriorcingulate	0.231634	0.0785328
Surface area	precuneus	-0.0516156	-0.0170761
Surface area	rostralanteriorcingulate	0.119576	0.073931
Surface area	rostralmiddlefrontal	-0.00343198	-0.208065
Surface area	superiorfrontal	0.0861538	0.18423
Surface area	superiorparietal	0.0358609	-0.165085
Surface area	superiortemporal	0.0768721	0.0895173
Surface area	supramarginal	0.0301171	-0.151469
Surface area	transversetemporal	0.170852	-0.218284
Cortical thickness	entorhinal	0.278452	0.0604494
Cortical thickness	inferiortemporal	0.211809	-0.0991589
Cortical thickness	isthmuscingulate	-0.0465258	0.157385
Cortical thickness	parahippocampal	-0.140785	-0.0775781
Cortical thickness	posteriorcingulate	0.0865577	-0.00883531
Cortical thickness	precentral	-0.0222224	0.0875369
Cortical thickness	rostralanteriorcingulate	0.0526205	-0.30702
Cortical thickness	supramarginal	0.00749474	-0.0806872
Subcortical volume	thalamus	-0.0911675	-0.0346569
Subcortical volume	caudate	0.214274	0.112172
Subcortical volume	putamen	0.137536	-0.142646
Subcortical volume	pallidum	-0.060928	0.0417092
Subcortical volume	hippocampus	0.0500757	-0.394411
Subcortical volume	accumbens	0.104251	-0.00303487

## Sheet: Table S3
Table S3. Pearson correlation analyses between unilateral brain measures and polygenic risk scores for autism and schizophrenia.
Hemisphere	Category	Region	r_val (ASD PRS)	p_val (ASD PRS)	r_val (schizophrenia PRS)	p_val (schizophrenia PRS)
left	Surface area	bankssts	0.00311719	0.575599	-0.00896688	0.107307
left	Surface area	caudalanteriorcingulate	0.00629137	0.258521	-0.00762218	0.171028
left	Surface area	cuneus	0.00541811	0.330524	-0.00857047	0.12375
left	Surface area	entorhinal	0.00498118	0.371007	-0.00515332	0.354704
left	Surface area	fusiform	-0.00566056	0.309342	-0.0164639	0.00310659
left	Surface area	inferiorparietal	0.00244409	0.660704	-0.00426425	0.443776
left	Surface area	inferiortemporal	-0.00387767	0.486176	-0.00814345	0.143597
left	Surface area	insula	-0.00182004	0.74377	-0.011504	0.0388197
left	Surface area	isthmuscingulate	-0.00640748	0.249836	-0.010416	0.0613874
left	Surface area	lateralorbitofrontal	-0.00010944	0.984319	-0.00316676	0.569541
left	Surface area	lingual	-0.00856175	0.124133	-0.0115569	0.0379304
left	Surface area	medialorbitofrontal	0.0012334	0.824696	-0.0110344	0.0475073
left	Surface area	middletemporal	-0.00263126	0.63653	-0.00676358	0.22448
left	Surface area	paracentral	-0.00501613	0.36766	-0.00654672	0.239693
left	Surface area	parahippocampal	-0.00836098	0.133202	-0.00850019	0.126861
left	Surface area	parsopercularis	-0.0111067	0.0460713	-0.0186229	0.000823358
left	Surface area	parsorbitalis	-0.000163447	0.976582	-0.0108807	0.0506834
left	Surface area	parstriangularis	-0.00106629	0.848135	-0.0171473	0.00207176
left	Surface area	pericalcarine	-0.000756882	0.891876	-0.0155167	0.0053223
left	Surface area	posteriorcingulate	0.00670032	0.228844	-0.00694345	0.212395
left	Surface area	precuneus	-0.00826896	0.137525	-0.00829205	0.136431
left	Surface area	rostralanteriorcingulate	0.00643536	0.247782	-0.000447272	0.935977
left	Surface area	rostralmiddlefrontal	-0.0036559	0.511454	-0.0144134	0.00963469
left	Surface area	superiorfrontal	-0.00614831	0.269506	-0.0106763	0.0551831
left	Surface area	superiorparietal	-0.000808846	0.884503	0.00031181	0.955343
left	Surface area	superiortemporal	-0.000781832	0.888335	-0.0190832	0.000609129
left	Surface area	supramarginal	-0.00894698	0.108089	-0.0203778	0.000252129
left	Surface area	transversetemporal	-0.00621579	0.264285	-0.0199076	0.000349412
left	Cortical thickness	entorhinal	0.00302254	0.587249	-0.000397341	0.943112
left	Cortical thickness	inferiortemporal	0.00928251	0.0954935	-0.0082052	0.140584
left	Cortical thickness	isthmuscingulate	-0.00184331	0.74061	0.0101579	0.0681012
left	Cortical thickness	parahippocampal	0.000850516	0.878598	-0.00333434	0.54929
left	Cortical thickness	posteriorcingulate	-0.00251074	0.652054	-0.00410705	0.460758
left	Cortical thickness	precentral	0.00347224	0.532896	-0.00442691	0.426588
left	Cortical thickness	rostralanteriorcingulate	-0.000639196	0.908608	-0.0109373	0.0494939
left	Cortical thickness	supramarginal	0.00528564	0.342485	-0.00864285	0.120609
left	Subcortical volume	thalamus	-0.00772504	0.165326	-0.0282326	3.94935e-07
left	Subcortical volume	caudate	0.000932704	0.866971	-0.00751601	0.177068
left	Subcortical volume	putamen	0.00191521	0.730878	-0.0140598	0.0115643
left	Subcortical volume	pallidum	-0.00150059	0.787549	-0.0110443	0.0473069
left	Subcortical volume	hippocampus	-0.000452143	0.935282	-0.017035	0.00221651
left	Subcortical volume	accumbens	-0.00220783	0.691728	-0.0210731	0.000153716
Right	Surface area	bankssts	0.0111971	0.0443275	-0.0145696	0.00887773
Right	Surface area	caudalanteriorcingulate	0.000126866	0.981822	-0.000703577	0.899449
Right	Surface area	cuneus	-0.00345985	0.534359	-0.0122894	0.0273017
Right	Surface area	entorhinal	0.00748233	0.179016	0.00369967	0.506412
Right	Surface area	fusiform	-0.00724202	0.193385	-0.0168629	0.00245634
Right	Surface area	inferiorparietal	0.00786511	0.157792	-0.00705148	0.205366
Right	Surface area	inferiortemporal	-0.0023615	0.671487	-0.0101786	0.067542
Right	Surface area	insula	0.000111698	0.983995	-0.00915131	0.100271
Right	Surface area	isthmuscingulate	-0.00576836	0.300219	-0.00379562	0.495449
Right	Surface area	lateralorbitofrontal	-0.000454685	0.934919	-0.00802488	0.149519
Right	Surface area	lingual	-0.00540229	0.331938	-0.00895283	0.107858
Right	Surface area	medialorbitofrontal	-0.000436623	0.937499	-0.014372	0.00984449
Right	Surface area	middletemporal	-0.0026716	0.631369	-0.0173953	0.00178227
Right	Surface area	paracentral	0.00587521	0.291355	-0.00938638	0.0918417
Right	Surface area	parahippocampal	-0.00339109	0.542513	-0.0152739	0.00608353
Right	Surface area	parsopercularis	-0.00173517	0.755326	-0.00898031	0.106781
Right	Surface area	parsorbitalis	-0.00389426	0.484312	-0.00490965	0.377916
Right	Surface area	parstriangularis	-0.00108991	0.844813	-0.00527573	0.34339
Right	Surface area	pericalcarine	-0.00313368	0.57358	-0.0154955	0.00538507
Right	Surface area	posteriorcingulate	-0.00147587	0.790966	-0.0096291	0.0837455
Right	Surface area	precuneus	-0.00761203	0.171599	-0.00817458	0.142072
Right	Surface area	rostralanteriorcingulate	0.00235884	0.671835	-0.00339698	0.541812
Right	Surface area	rostralmiddlefrontal	-0.00392384	0.481	-0.00903984	0.104478
Right	Surface area	superiorfrontal	-0.00739734	0.184004	-0.0149468	0.00726413
Right	Surface area	superiorparietal	-0.00130267	0.815024	0.00502272	0.367031
Right	Surface area	superiortemporal	-0.00286602	0.60675	-0.0228142	4.17108e-05
Right	Surface area	supramarginal	-0.00992995	0.0745228	-0.016565	0.00292841
Right	Surface area	transversetemporal	-0.0120537	0.0304008	-0.0149001	0.00744848
Right	Cortical thickness	entorhinal	-0.00656548	0.238349	-0.00268639	0.629481
Right	Cortical thickness	inferiortemporal	0.00231393	0.677728	-0.00482353	0.386339
Right	Cortical thickness	isthmuscingulate	-0.00099622	0.858005	0.00358866	0.519252
Right	Cortical thickness	parahippocampal	0.00617932	0.267098	-0.00128678	0.81724
Right	Cortical thickness	posteriorcingulate	-0.00693528	0.212934	-0.00462128	0.406566
Right	Cortical thickness	precentral	0.00168484	0.762206	-0.00865195	0.120219
Right	Cortical thickness	rostralanteriorcingulate	-0.00269313	0.628623	0.00263921	0.635512
Right	Cortical thickness	supramarginal	0.00562556	0.312344	-0.00556338	0.317723
Right	Subcortical volume	thalamus	-0.00675724	0.224914	-0.028532	2.97255e-07
Right	Subcortical volume	caudate	-0.0021578	0.698367	-0.00979803	0.0784595
Right	Subcortical volume	putamen	-0.000251119	0.964028	-0.0105059	0.0591818
Right	Subcortical volume	pallidum	0.000453783	0.935047	-0.0123503	0.0265472
Right	Subcortical volume	hippocampus	-0.0034398	0.53673	-0.00531459	0.339847
Right	Subcortical volume	accumbens	-0.00470657	0.39796	-0.0198603	0.000360926

## Sheet: Table S4
Table S4. Cognitive and disorder terms based on meta-analyzed fMRI data, associated with co-activation maps for brain regions where AIs had loadings >0.2 for autism and schizophrenia polygenic risk scores.
Term	Corr. (ASD PRS)	Term	Corr. (schizophrenia PRS)
word	0.373	language	0.332
phonological	0.358	phonological	0.308
language	0.342	semantic	0.306
reading	0.329	demands	0.293
lexical	0.303	word	0.293
demands	0.298	sentences	0.28
semantic	0.295	linguistic	0.276
orthographic	0.277	retrieval	0.274
asd	0.273	working memory	0.273
linguistic	0.262	working	0.272
sentences	0.257	comprehension	0.266
comprehension	0.239	lexical	0.265
working memory	0.236	asd	0.259
working	0.234	memory	0.258
syntactic	0.234	spoken	0.229
verb	0.228	auditory	0.224
visual word	0.225	syntactic	0.224
english	0.219	listening	0.223
word form	0.212	speech	0.218
		verb	0.212
		reading	0.208
Only term-based correlations >0.2 are shown.

## Sheet: Table S5
Table S5. Sex differences in regional brain asymmetries (positive t indicates a leftward shift of asymmetry in females, negative t indicates rightward shift of asymmetry in females)
Category	Region	t-value	p-value
Surface area	bankssts	-9.01742	<1E-100
Surface area	caudalanteriorcingulate	2.41166	0.0158856
Surface area	cuneus	5.80462	6.51169e-09
Surface area	entorhinal	2.55644	0.0105796
Surface area	fusiform	12.3861	<1E-100
Surface area	inferiorparietal	18.2478	<1E-100
Surface area	inferiortemporal	5.78279	7.41496e-09
Surface area	insula	21.1969	<1E-100
Surface area	isthmuscingulate	-9.05636	<1E-100
Surface area	lateralorbitofrontal	9.50796	<1E-100
Surface area	lingual	-0.501935	0.615716
Surface area	medialorbitofrontal	-6.26055	3.88438e-10
Surface area	middletemporal	-11.4042	<1E-100
Surface area	paracentral	10.0086	<1E-100
Surface area	parahippocampal	9.66666	<1E-100
Surface area	parsopercularis	1.33402	0.182208
Surface area	parsorbitalis	3.4093	0.000652086
Surface area	parstriangularis	4.52125	6.16946e-06
Surface area	pericalcarine	1.16061	0.245808
Surface area	posteriorcingulate	1.05353	0.292108
Surface area	precuneus	7.28181	3.36953e-13
Surface area	rostralanteriorcingulate	-8.24244	2.22045e-16
Surface area	rostralmiddlefrontal	1.0533	0.29221
Surface area	superiorfrontal	1.78648	0.0740312
Surface area	superiorparietal	5.22408	1.76107e-07
Surface area	superiortemporal	-24.2418	<1E-100
Surface area	supramarginal	-20.1922	<1E-100
Surface area	transversetemporal	-4.4109	1.03274e-05
Cortical thickness	entorhinal	-5.51986	3.41887e-08
Cortical thickness	inferiortemporal	-6.45737	1.08051e-10
Cortical thickness	isthmuscingulate	-8.3054	1.11022e-16
Cortical thickness	parahippocampal	-1.254	0.209853
Cortical thickness	posteriorcingulate	-6.02488	1.71068e-09
Cortical thickness	precentral	-4.56356	5.04785e-06
Cortical thickness	rostralanteriorcingulate	16.5136	<1E-100
Cortical thickness	supramarginal	7.48364	7.41629e-14
Subcortical volume	thalamus	8.04426	8.88178e-16
Subcortical volume	caudate	-1.84209	0.0654715
Subcortical volume	putamen	2.50734	0.0121692
Subcortical volume	pallidum	-2.62412	0.00869151
Subcortical volume	hippocampus	3.65185	0.000260775
Subcortical volume	accumbens	-3.03489	0.00240813

## Sheet: Table S6
Table S6. PheWAS results for the ASD polygenic risk score.
Description	varName	varType	n	beta	lower	upper	pvalue	FDR adjusted_p	resType	Cat1_ID	Cat1_Title	Cat2_ID	Cat2_Title	Cat3_ID	Cat3_Title	Category
Hearing difficulty/problems with background noise	2257	CAT-SIN	20246/11482(31728)	0.0578426	0.0346245	0.0810736	1.0523e-06	0.0027523	LOGISTIC-BINARY	100000	UK Biobank Assessment Centre	100025	Touchscreen	100036	Health and medical history	100043
Townsend deprivation index at recruitment	189	CONTINUOUS	32229	0.0264975	0.0156471	0.0373478	1.70397e-06	0.0027523	LINEAR	1	Population characteristics	100094	Baseline characteristics	100094	Baseline characteristics	100094
Qualifications: College or University degree	6138#1	CAT-MUL	17542/14512(32054)	0.051677	0.029466	0.0739004	5.14009e-06	0.00554777	LOGISTIC-BINARY	100000	UK Biobank Assessment Centre	100025	Touchscreen	100062	Sociodemographics	100063
Long-standing illness, disability or infirmity	2188	CAT-SIN	24261/7490(31751)	0.0570755	0.0309292	0.0832347	1.88973e-05	0.0152996	LOGISTIC-BINARY	100000	UK Biobank Assessment Centre	100025	Touchscreen	100036	Health and medical history	100042
Falls in the last year	2296	CAT-SIN	32239	0.0542666	0.0242075	0.0843257	0.000403048	0.180788	ORDERED-LOGISTIC	100000	UK Biobank Assessment Centre	100025	Touchscreen	100036	Health and medical history	100042
Weighted-mean ICVF in tract acoustic radiation (right)	25651	CONTINUOUS	30465	-0.0193498	-0.0301905	-0.00850904	0.000468535	0.180788	LINEAR	100000	UK Biobank Assessment Centre	100003	Imaging	100	Brain MRI	135
Diagnoses - secondary ICD10: G93.3 Postviral fatigue syndrome	41204#G933	CAT-MUL	32209/46(32255)	0.508316	0.219649	0.795831	0.000543414	0.180788	LOGISTIC-BINARY	100091	Health-related outcomes	2000	Hospital inpatient	2002	Summary Diagnoses	2002
Fed-up feelings	1960	CAT-SIN	20369/11402(31771)	0.0409755	0.0177013	0.0642597	0.000560609	0.180788	LOGISTIC-BINARY	100000	UK Biobank Assessment Centre	100025	Touchscreen	100059	Psychosocial factors	100060
Diagnoses - secondary ICD10: Z53.0 Procedure not carried out because of contraindication	41204#Z530	CAT-MUL	31936/319(32255)	0.19294	0.0824894	0.303421	0.000617968	0.180788	LOGISTIC-BINARY	100091	Health-related outcomes	2000	Hospital inpatient	2002	Summary Diagnoses	2002
Number of puzzles correctly solved	6373	INTEGER	20981	0.0415448	0.017753	0.0653366	0.000621642	0.180788	ORDERED-LOGISTIC	100000	UK Biobank Assessment Centre	100026	Cognitive function	501	Matrix pattern completion	501
Hearing difficulty/problems	2247	CAT-SIN	23546/7428(30974)	0.046213	0.0197081	0.0727292	0.000633834	0.180788	LOGISTIC-BINARY	100000	UK Biobank Assessment Centre	100025	Touchscreen	100036	Health and medical history	100043
Volume of grey matter in Frontal Medial Cortex (right)	25831	CONTINUOUS	32255	0.0178589	0.00756889	0.028149	0.000670373	0.180788	LINEAR	1101	UK Biobank Assessment Centre		Imaging		Imaging	1101
Volume of grey matter in Brain-Stem	25892	CONTINUOUS	32255	-0.0162392	-0.0257837	-0.00669472	0.000854414	0.203069	LINEAR	1101	UK Biobank Assessment Centre		Imaging		Imaging	1101
Fluid intelligence score	20191	INTEGER	17351	0.0445777	0.0183195	0.0708358	0.00087832	0.203069	ORDERED-LOGISTIC	100089	Online follow-up	116	Cognitive function online	118	Fluid intelligence / reasoning	118
Diagnoses - main ICD10: N20.1 Calculus of ureter	41202#N201	CAT-MUL	32085/170(32255)	0.247162	0.0965721	0.398004	0.00130625	0.276001	LOGISTIC-BINARY	100091	Health-related outcomes	2000	Hospital inpatient	2002	Summary Diagnoses	2002
Diagnoses - main ICD10: M23.8 Other internal derangements of knee	41202#M238	CAT-MUL	32221/34(32255)	0.544938	0.209076	0.880214	0.00145786	0.276001	LOGISTIC-BINARY	100091	Health-related outcomes	2000	Hospital inpatient	2002	Summary Diagnoses	2002
Weighted-mean ISOVF in tract uncinate fasciculus (left)	25729	CONTINUOUS	30465	-0.0174658	-0.0282585	-0.00667316	0.00151572	0.276001	LINEAR	100000	UK Biobank Assessment Centre	100003	Imaging	100	Brain MRI	135
Diagnoses - secondary ICD10: Z30.5 Surveillance of (intra-uterine) contraceptive device	41204#Z305	CAT-MUL	32182/73(32255)	-0.371996	-0.60506	-0.138979	0.00175694	0.276001	LOGISTIC-BINARY	100091	Health-related outcomes	2000	Hospital inpatient	2002	Summary Diagnoses	2002
Diagnoses - main ICD10: T85.4 Mechanical complication of breast prosthesis and implant	41202#T854	CAT-MUL	32234/21(32255)	-0.699319	-1.14037	-0.263073	0.00176687	0.276001	LOGISTIC-BINARY	100091	Health-related outcomes	2000	Hospital inpatient	2002	Summary Diagnoses	2002
Diagnoses - main ICD10: Z42.0 Follow-up care involving plastic surgery of head and neck	41202#Z420	CAT-MUL	32235/20(32255)	0.698727	0.25923	1.13648	0.00178416	0.276001	LOGISTIC-BINARY	100091	Health-related outcomes	2000	Hospital inpatient	2002	Summary Diagnoses	2002
Operation code: skin operation or plastic surgery	20004#1474	CAT-MUL	32009/246(32255)	0.200323	0.0745829	0.326094	0.00179457	0.276001	LOGISTIC-BINARY	100000	UK Biobank Assessment Centre	100071	Verbal interview	100076	Operations	100076
Volume of grey matter in Frontal Medial Cortex (left)	25830	CONTINUOUS	32255	0.015858	0.00566153	0.0260545	0.00230298	0.325149	LINEAR	1101	UK Biobank Assessment Centre		Imaging		Imaging	1101
Weighted-mean MO in tract medial lemniscus (left)	25559	CONTINUOUS	30465	0.0166843	0.00591168	0.0274568	0.00240216	0.325149	LINEAR	100000	UK Biobank Assessment Centre	100003	Imaging	100	Brain MRI	135
Frequency of friend/family visits	1031	CAT-SIN	32065	0.0308192	0.0109139	0.0507244	0.00241004	0.325149	ORDERED-LOGISTIC	100000	UK Biobank Assessment Centre	100025	Touchscreen	100059	Psychosocial factors	100061
Volume of white matter (normalised for head size)	25007	CONTINUOUS	32255	-0.0155649	-0.0256648	-0.00546496	0.00252478	0.32639	LINEAR	100000	UK Biobank Assessment Centre	100003	Imaging	100	Brain MRI	110
Diagnoses - secondary ICD10: H25.1 Senile nuclear cataract	41204#H251	CAT-MUL	32211/44(32255)	0.446543	0.150677	0.743761	0.00315672	0.380165	LOGISTIC-BINARY	100091	Health-related outcomes	2000	Hospital inpatient	2002	Summary Diagnoses	2002
Diagnoses - secondary ICD10: Z60.2 Living alone	41204#Z602	CAT-MUL	32127/128(32255)	0.261718	0.0878503	0.435646	0.00317404	0.380165	LOGISTIC-BINARY	100091	Health-related outcomes	2000	Hospital inpatient	2002	Summary Diagnoses	2002
Volume of grey matter in Parietal Operculum Cortex (right)	25867	CONTINUOUS	32255	-0.0149658	-0.0250153	-0.00491627	0.00351515	0.399353	LINEAR	1101	UK Biobank Assessment Centre		Imaging		Imaging	1101
Recent feelings of tiredness or low energy	20519	CAT-SIN	22500	0.0380647	0.0123898	0.0637396	0.00366644	0.399353	ORDERED-LOGISTIC	100089	Online follow-up	136	Mental health	138	Depression	138
Mean MO in posterior corona radiata on FA skeleton (right)	25178	CONTINUOUS	30465	0.0155305	0.00504569	0.0260153	0.00369528	0.399353	LINEAR	100000	UK Biobank Assessment Centre	100003	Imaging	100	Brain MRI	134
Diagnoses - secondary ICD10: Z96.0 Presence of urogenital implants	41204#Z960	CAT-MUL	32217/38(32255)	-0.466312	-0.783794	-0.15115	0.00383419	0.40005	LOGISTIC-BINARY	100091	Health-related outcomes	2000	Hospital inpatient	2002	Summary Diagnoses	2002
Diagnoses - secondary ICD10: G55.2 Nerve root and plexus compressions in spondylosis	41204#G552	CAT-MUL	32234/21(32255)	0.631458	0.20271	1.06515	0.00408117	0.401512	LOGISTIC-BINARY	100091	Health-related outcomes	2000	Hospital inpatient	2002	Summary Diagnoses	2002
Weighted-mean OD in tract medial lemniscus (left)	25694	CONTINUOUS	30465	-0.0160767	-0.0270878	-0.00506558	0.00421603	0.401512	LINEAR	100000	UK Biobank Assessment Centre	100003	Imaging	100	Brain MRI	135
Able to confide	2110	CAT-SIN	31578	-0.0310326	-0.052344	-0.00972127	0.00431921	0.401512	ORDERED-LOGISTIC	100000	UK Biobank Assessment Centre	100025	Touchscreen	100059	Psychosocial factors	100061
Weighted-mean ICVF in tract acoustic radiation (left)	25650	CONTINUOUS	30465	-0.015728	-0.0265344	-0.0049215	0.00433802	0.401512	LINEAR	100000	UK Biobank Assessment Centre	100003	Imaging	100	Brain MRI	135
Operation code: oesophageal surgery	20004#1449	CAT-MUL	32241/14(32255)	-0.752345	-1.27777	-0.228476	0.00485586	0.407514	LOGISTIC-BINARY	100000	UK Biobank Assessment Centre	100071	Verbal interview	100076	Operations	100076
Diagnoses - main ICD10: S82.40 Fracture of fibula alone (closed)	41202#S8240	CAT-MUL	32239/16(32255)	-0.707857	-1.20442	-0.216721	0.00490125	0.407514	LOGISTIC-BINARY	100091	Health-related outcomes	2000	Hospital inpatient	2002	Summary Diagnoses	2002
Diagnoses - secondary ICD10: K08.8 Other specified disorders of teeth and supporting structures	41204#K088	CAT-MUL	32243/12(32255)	0.814363	0.24707	1.38336	0.00490284	0.407514	LOGISTIC-BINARY	100091	Health-related outcomes	2000	Hospital inpatient	2002	Summary Diagnoses	2002
Family relationship satisfaction	4559	CAT-SIN	10785	0.0509705	0.015449	0.0864921	0.00492563	0.407514	ORDERED-LOGISTIC	100000	UK Biobank Assessment Centre	100025	Touchscreen	100059	Psychosocial factors	100060
Mean ISOVF in anterior corona radiata on FA skeleton (left)	25463	CONTINUOUS	30465	-0.0144986	-0.0246563	-0.00434093	0.00515046	0.407514	LINEAR	100000	UK Biobank Assessment Centre	100003	Imaging	100	Brain MRI	134
Diagnoses - secondary ICD10: J96.9 Respiratory failure, unspecified	41204#J969	CAT-MUL	32237/18(32255)	-0.658293	-1.1228	-0.198788	0.00515768	0.407514	LOGISTIC-BINARY	100091	Health-related outcomes	2000	Hospital inpatient	2002	Summary Diagnoses	2002
Irritability	1940	CAT-SIN	22399/8780(31179)	0.0353725	0.0104992	0.0602534	0.0053208	0.410147	LOGISTIC-BINARY	100000	UK Biobank Assessment Centre	100025	Touchscreen	100059	Psychosocial factors	100060
Diagnoses - secondary ICD10: Z86.0 Personal history of other neoplasms	41204#Z860	CAT-MUL	31918/337(32255)	0.149557	0.0422123	0.256932	0.00632188	0.470589	LOGISTIC-BINARY	100091	Health-related outcomes	2000	Hospital inpatient	2002	Summary Diagnoses	2002
Diagnoses - main ICD10: K90.0 Coeliac disease	41202#K900	CAT-MUL	32176/79(32255)	-0.30869	-0.531302	-0.0867994	0.00647747	0.470589	LOGISTIC-BINARY	100091	Health-related outcomes	2000	Hospital inpatient	2002	Summary Diagnoses	2002
Diagnoses - secondary ICD10: L72.9 Follicular cyst of skin and subcutaneous tissue, unspecified	41204#L729	CAT-MUL	32245/10(32255)	-0.874621	-1.51208	-0.246831	0.00654378	0.470589	LOGISTIC-BINARY	100091	Health-related outcomes	2000	Hospital inpatient	2002	Summary Diagnoses	2002
Diagnoses - secondary ICD10: H40.1 Primary open-angle glaucoma	41204#H401	CAT-MUL	32222/33(32255)	0.470487	0.130373	0.812224	0.0068106	0.479365	LOGISTIC-BINARY	100091	Health-related outcomes	2000	Hospital inpatient	2002	Summary Diagnoses	2002
Tense / 'highly strung'	1990	CAT-SIN	26984/4576(31560)	0.0431409	0.0116927	0.0745975	0.00717895	0.486945	LOGISTIC-BINARY	100000	UK Biobank Assessment Centre	100025	Touchscreen	100059	Psychosocial factors	100060
Volume of grey matter in Superior Frontal Gyrus (right)	25787	CONTINUOUS	32255	-0.0140365	-0.024314	-0.00375903	0.00743378	0.486945	LINEAR	1101	UK Biobank Assessment Centre		Imaging		Imaging	1101
Diagnoses - secondary ICD10: N87.9 Dysplasia of cervix uteri, unspecified	41204#N879	CAT-MUL	32241/14(32255)	-0.727251	-1.26329	-0.193087	0.00769213	0.486945	LOGISTIC-BINARY	100091	Health-related outcomes	2000	Hospital inpatient	2002	Summary Diagnoses	2002
Mean MO in posterior corona radiata on FA skeleton (left)	25179	CONTINUOUS	30465	0.0144822	0.00383104	0.0251333	0.00770202	0.486945	LINEAR	100000	UK Biobank Assessment Centre	100003	Imaging	100	Brain MRI	134
Diagnoses - secondary ICD10: E66.9 Obesity, unspecified	41204#E669	CAT-MUL	31725/530(32255)	0.117764	0.031101	0.204475	0.00775065	0.486945	LOGISTIC-BINARY	100091	Health-related outcomes	2000	Hospital inpatient	2002	Summary Diagnoses	2002
Weighted-mean ISOVF in tract anterior thalamic radiation (left)	25706	CONTINUOUS	30465	-0.0136399	-0.0236912	-0.0035886	0.00782206	0.486945	LINEAR	100000	UK Biobank Assessment Centre	100003	Imaging	100	Brain MRI	135
Place of birth in UK - north co-ordinate	129	INTEGER	31483	-0.0128468	-0.0224122	-0.00328144	0.00848158	0.51808	LINEAR	100000	UK Biobank Assessment Centre	100071	Verbal interview	100072	Early life factors	100072
Diagnoses - main ICD10: S83.2 Tear of meniscus, current	41202#S832	CAT-MUL	32220/35(32255)	-0.444125	-0.778526	-0.111248	0.00906093	0.51808	LOGISTIC-BINARY	100091	Health-related outcomes	2000	Hospital inpatient	2002	Summary Diagnoses	2002
Volume of grey matter in Inferior Frontal Gyrus, pars triangularis (right)	25791	CONTINUOUS	32255	0.0140059	0.00347465	0.0245372	0.00914548	0.51808	LINEAR	1101	UK Biobank Assessment Centre		Imaging		Imaging	1101
Number of fluid intelligence questions attempted within time limit	20128	INTEGER	10763	0.0454232	0.011239	0.0796074	0.00921615	0.51808	ORDERED-LOGISTIC	100000	UK Biobank Assessment Centre	100026	Cognitive function	100027	Fluid intelligence / reasoning	100027
Diagnoses - secondary ICD10: X61.0 Home	41204#X610	CAT-MUL	32241/14(32255)	-0.701586	-1.23236	-0.173796	0.00929118	0.51808	LOGISTIC-BINARY	100091	Health-related outcomes	2000	Hospital inpatient	2002	Summary Diagnoses	2002
Operation code: cone biopsy	20004#1512	CAT-MUL	31970/285(32255)	0.155853	0.0380731	0.273593	0.00948318	0.51808	LOGISTIC-BINARY	100000	UK Biobank Assessment Centre	100071	Verbal interview	100076	Operations	100076
Leisure/social activities: Sports club or gym	6160#1	CAT-MUL	20535/11684(32219)	-0.0301834	-0.0530028	-0.00737149	0.00951537	0.51808	LOGISTIC-BINARY	100000	UK Biobank Assessment Centre	100025	Touchscreen	100059	Psychosocial factors	100061
Diagnoses - main ICD10: H72.9 Perforation of tympanic membrane, unspecified	41202#H729	CAT-MUL	32215/40(32255)	-0.411832	-0.724243	-0.100221	0.00966911	0.51808	LOGISTIC-BINARY	100091	Health-related outcomes	2000	Hospital inpatient	2002	Summary Diagnoses	2002
Diagnoses - secondary ICD10: T39.3 Other nonsteroidal anti-inflammatory drugs [NSAID]	41204#T393	CAT-MUL	32239/16(32255)	-0.647518	-1.14381	-0.153741	0.0103403	0.51808	LOGISTIC-BINARY	100091	Health-related outcomes	2000	Hospital inpatient	2002	Summary Diagnoses	2002
Diagnoses - secondary ICD10: D12.6 Colon, unspecified	41204#D126	CAT-MUL	32222/33(32255)	-0.447751	-0.792542	-0.104515	0.0107112	0.51808	LOGISTIC-BINARY	100091	Health-related outcomes	2000	Hospital inpatient	2002	Summary Diagnoses	2002
Diagnoses - secondary ICD10: Z88.3 Personal history of allergy to other anti-infective agents	41204#Z883	CAT-MUL	32235/20(32255)	0.567167	0.13083	1.00255	0.0107338	0.51808	LOGISTIC-BINARY	100091	Health-related outcomes	2000	Hospital inpatient	2002	Summary Diagnoses	2002
Mean ICVF in splenium of corpus callosum on FA skeleton	25348	CONTINUOUS	30465	-0.0140295	-0.0248202	-0.00323876	0.0108288	0.51808	LINEAR	100000	UK Biobank Assessment Centre	100003	Imaging	100	Brain MRI	134
Mean L1 in superior cerebellar peduncle on FA skeleton (right)	25212	CONTINUOUS	30465	0.0114973	0.00264923	0.0203454	0.0108733	0.51808	LINEAR	100000	UK Biobank Assessment Centre	100003	Imaging	100	Brain MRI	134
Weighted-mean ISOVF in tract inferior fronto-occipital fasciculus (left)	25716	CONTINUOUS	30465	-0.0139855	-0.0247573	-0.00321372	0.0109385	0.51808	LINEAR	100000	UK Biobank Assessment Centre	100003	Imaging	100	Brain MRI	135
Job involves mainly walking or standing	806	CAT-SIN	22129	-0.0314949	-0.055846	-0.00714379	0.0112516	0.51808	ORDERED-LOGISTIC	100000	UK Biobank Assessment Centre	100025	Touchscreen	100062	Sociodemographics	100064
Diagnoses - main ICD10: Z09.9 Follow-up examination after unspecified treatment for other conditions	41202#Z099	CAT-MUL	32089/166(32255)	0.196413	0.0440744	0.348786	0.0115063	0.51808	LOGISTIC-BINARY	100091	Health-related outcomes	2000	Hospital inpatient	2002	Summary Diagnoses	2002
Weighted-mean L1 in tract medial lemniscus (right)	25587	CONTINUOUS	30465	0.0136913	0.00306607	0.0243166	0.0115538	0.51808	LINEAR	100000	UK Biobank Assessment Centre	100003	Imaging	100	Brain MRI	135
Diagnoses - secondary ICD10: F41.9 Anxiety disorder, unspecified	41204#F419	CAT-MUL	31962/293(32255)	0.148334	0.0331286	0.263505	0.0116013	0.51808	LOGISTIC-BINARY	100091	Health-related outcomes	2000	Hospital inpatient	2002	Summary Diagnoses	2002
Mean L1 in medial lemniscus on FA skeleton (right)	25208	CONTINUOUS	30465	0.0143047	0.00318634	0.0254231	0.0116821	0.51808	LINEAR	100000	UK Biobank Assessment Centre	100003	Imaging	100	Brain MRI	134
Fluid intelligence score	20016	INTEGER	10777	0.0429532	0.0095242	0.0763822	0.0118026	0.51808	ORDERED-LOGISTIC	100000	UK Biobank Assessment Centre	100026	Cognitive function	100027	Fluid intelligence / reasoning	100027
Operation code: other bowel surgery	20004#1466	CAT-MUL	32184/71(32255)	-0.300651	-0.535061	-0.0665947	0.0118694	0.51808	LOGISTIC-BINARY	100000	UK Biobank Assessment Centre	100071	Verbal interview	100076	Operations	100076
Diagnoses - main ICD10: O63.1 Prolonged second stage (of labour)	41202#O631	CAT-MUL	32182/73(32255)	-0.304359	-0.542298	-0.067872	0.0118902	0.51808	LOGISTIC-BINARY	100091	Health-related outcomes	2000	Hospital inpatient	2002	Summary Diagnoses	2002
Weighted-mean ISOVF in tract inferior longitudinal fasciculus (left)	25718	CONTINUOUS	30465	-0.01348	-0.0239973	-0.00296274	0.0120036	0.51808	LINEAR	100000	UK Biobank Assessment Centre	100003	Imaging	100	Brain MRI	135
Transport type for commuting to job workplace: Public transport	6143#3	CAT-MUL	16593/3929(20522)	0.044892	0.00980348	0.0799937	0.0121686	0.519784	LOGISTIC-BINARY	100000	UK Biobank Assessment Centre	100025	Touchscreen	100062	Sociodemographics	100064
Diagnoses - secondary ICD10: L57.0 Actinic keratosis	41204#L570	CAT-MUL	32184/71(32255)	-0.296206	-0.529013	-0.0636669	0.0125693	0.529855	LOGISTIC-BINARY	100091	Health-related outcomes	2000	Hospital inpatient	2002	Summary Diagnoses	2002
Diagnoses - main ICD10: S43.0 Dislocation of shoulder joint	41202#S430	CAT-MUL	32237/18(32255)	-0.582889	-1.04499	-0.123484	0.0130523	0.543818	LOGISTIC-BINARY	100091	Health-related outcomes	2000	Hospital inpatient	2002	Summary Diagnoses	2002
Volume of grey matter in I-IV Cerebellum (left)	25893	CONTINUOUS	32255	-0.0126275	-0.0226472	-0.0026078	0.0135099	0.552829	LINEAR	1101	UK Biobank Assessment Centre		Imaging		Imaging	1101
Diagnoses - main ICD10: M13.97 Arthritis, unspecified (Ankle and foot)	41202#M1397	CAT-MUL	32242/13(32255)	-0.68931	-1.24234	-0.142776	0.0138345	0.552829	LOGISTIC-BINARY	100091	Health-related outcomes	2000	Hospital inpatient	2002	Summary Diagnoses	2002
Diagnoses - main ICD10: N62 Hypertrophy of breast	41202#N62	CAT-MUL	32203/52(32255)	-0.34323	-0.616845	-0.0700617	0.0138533	0.552829	LOGISTIC-BINARY	100091	Health-related outcomes	2000	Hospital inpatient	2002	Summary Diagnoses	2002
FI7 : synonym	20177-3	CAT-SIN	12292/13018	-999	-999	-999	0.014005	0.552829	MULTINOMIAL-LOGISTIC	100089	Online follow-up	116	Cognitive function online	118	Fluid intelligence / reasoning	118
Mean OD in superior cerebellar peduncle on FA skeleton (right)	25404	CONTINUOUS	30465	-0.0129834	-0.0233601	-0.00260669	0.0141957	0.553971	LINEAR	100000	UK Biobank Assessment Centre	100003	Imaging	100	Brain MRI	134
Diagnoses - main ICD10: S52.5 Fracture of lower end of radius	41202#S525	CAT-MUL	32226/29(32255)	0.457228	0.0907562	0.824025	0.0144765	0.55894	LOGISTIC-BINARY	100091	Health-related outcomes	2000	Hospital inpatient	2002	Summary Diagnoses	2002
Mean L1 in medial lemniscus on FA skeleton (left)	25209	CONTINUOUS	30465	0.0137789	0.00269295	0.0248648	0.0148495	0.560283	LINEAR	100000	UK Biobank Assessment Centre	100003	Imaging	100	Brain MRI	134
Diagnoses - secondary ICD10: Z53.8 Procedure not carried out for other reasons	41204#Z538	CAT-MUL	31365/890(32255)	0.0828382	0.0161137	0.149572	0.0149635	0.560283	LOGISTIC-BINARY	100091	Health-related outcomes	2000	Hospital inpatient	2002	Summary Diagnoses	2002
Diagnoses - secondary ICD10: Z91.1 Personal history of noncompliance with medical treatment and regimen	41204#Z911	CAT-MUL	32236/19(32255)	0.553751	0.10693	1.00155	0.0151753	0.560283	LOGISTIC-BINARY	100091	Health-related outcomes	2000	Hospital inpatient	2002	Summary Diagnoses	2002
Volume of grey matter in X Cerebellum (right)	25920	CONTINUOUS	32255	-0.0124363	-0.0224955	-0.00237715	0.0153888	0.560283	LINEAR	1101	UK Biobank Assessment Centre		Imaging		Imaging	1101
Diagnoses - secondary ICD10: M50.3 Other cervical disk degeneration	41204#M503	CAT-MUL	32242/13(32255)	0.663374	0.125425	1.20017	0.015423	0.560283	LOGISTIC-BINARY	100091	Health-related outcomes	2000	Hospital inpatient	2002	Summary Diagnoses	2002
Mean ICVF in corticospinal tract on FA skeleton (left)	25351	CONTINUOUS	30465	-0.0135453	-0.0245218	-0.00256877	0.0155802	0.561253	LINEAR	100000	UK Biobank Assessment Centre	100003	Imaging	100	Brain MRI	134
Weighted-mean OD in tract acoustic radiation (left)	25677	CONTINUOUS	30465	-0.0134076	-0.0243591	-0.00245605	0.0164184	0.577966	LINEAR	100000	UK Biobank Assessment Centre	100003	Imaging	100	Brain MRI	135
Mean OD in posterior corona radiata on FA skeleton (right)	25418	CONTINUOUS	30465	-0.0128068	-0.0232718	-0.00234175	0.0164622	0.577966	LINEAR	100000	UK Biobank Assessment Centre	100003	Imaging	100	Brain MRI	134
Mean MO in body of corpus callosum on FA skeleton	25155	CONTINUOUS	30465	-0.0124833	-0.0226933	-0.00227341	0.0165595	0.577966	LINEAR	100000	UK Biobank Assessment Centre	100003	Imaging	100	Brain MRI	134
Diagnoses - main ICD10: H53.2 Diplopia	41202#H532	CAT-MUL	32241/14(32255)	0.645015	0.115636	1.17271	0.0167814	0.578706	LOGISTIC-BINARY	100091	Health-related outcomes	2000	Hospital inpatient	2002	Summary Diagnoses	2002
Mean MO in posterior thalamic radiation on FA skeleton (right)	25180	CONTINUOUS	30465	-0.0132943	-0.0242175	-0.00237114	0.0170612	0.58284	LINEAR	100000	UK Biobank Assessment Centre	100003	Imaging	100	Brain MRI	134
Diagnoses - main ICD10: N84.1 Polyp of cervix uteri	41202#N841	CAT-MUL	32048/207(32255)	-0.167298	-0.305576	-0.029271	0.0176152	0.584822	LOGISTIC-BINARY	100091	Health-related outcomes	2000	Hospital inpatient	2002	Summary Diagnoses	2002
Diagnoses - secondary ICD10: N81.2 Incomplete uterovaginal prolapse	41204#N812	CAT-MUL	32154/101(32255)	-0.239091	-0.436809	-0.0418022	0.0176511	0.584822	LOGISTIC-BINARY	100091	Health-related outcomes	2000	Hospital inpatient	2002	Summary Diagnoses	2002
Diagnoses - secondary ICD10: H43.8 Other disorders of vitreous body	41204#H438	CAT-MUL	32219/36(32255)	0.393904	0.0684701	0.71999	0.0177364	0.584822	LOGISTIC-BINARY	100091	Health-related outcomes	2000	Hospital inpatient	2002	Summary Diagnoses	2002
Weighted-mean ISOVF in tract acoustic radiation (right)	25705	CONTINUOUS	30465	-0.0133328	-0.0243738	-0.00229181	0.0179443	0.585457	LINEAR	100000	UK Biobank Assessment Centre	100003	Imaging	100	Brain MRI	135
Duration to complete alphanumeric path (trail #2)	6350	INTEGER	20481	0.0150908	0.00255953	0.0276221	0.0182631	0.590459	LINEAR	100000	UK Biobank Assessment Centre	100026	Cognitive function	505	Trail making	505
Mean ISOVF in anterior corona radiata on FA skeleton (right)	25462	CONTINUOUS	30465	-0.0120852	-0.0221517	-0.00201873	0.0186236	0.590459	LINEAR	100000	UK Biobank Assessment Centre	100003	Imaging	100	Brain MRI	134
Diagnoses - main ICD10: K63.9 Disease of intestine, unspecified	41202#K639	CAT-MUL	32224/31(32255)	-0.425325	-0.779633	-0.071032	0.0186296	0.590459	LOGISTIC-BINARY	100091	Health-related outcomes	2000	Hospital inpatient	2002	Summary Diagnoses	2002
Qualifications	6138#100	CAT-MUL	29971/2083(32054)	-0.0540146	-0.0991876	-0.00886036	0.0190666	0.591671	LOGISTIC-BINARY	100000	UK Biobank Assessment Centre	100025	Touchscreen	100062	Sociodemographics	100063
Mean OD in superior cerebellar peduncle on FA skeleton (left)	25405	CONTINUOUS	30465	-0.0125462	-0.0230519	-0.00204057	0.0192515	0.591671	LINEAR	100000	UK Biobank Assessment Centre	100003	Imaging	100	Brain MRI	134
Mean MD in genu of corpus callosum on FA skeleton	25106	CONTINUOUS	30465	0.0117287	0.00189831	0.021559	0.0193658	0.591671	LINEAR	100000	UK Biobank Assessment Centre	100003	Imaging	100	Brain MRI	134
Weighted-mean MO in tract posterior thalamic radiation (left)	25561	CONTINUOUS	30465	-0.0130272	-0.0239936	-0.00206076	0.0198993	0.591671	LINEAR	100000	UK Biobank Assessment Centre	100003	Imaging	100	Brain MRI	135
FI12 : square sequence recognition	20187-5	CAT-SIN	446/1014	-999	-999	-999	0.0198998	0.591671	MULTINOMIAL-LOGISTIC	100089	Online follow-up	116	Cognitive function online	118	Fluid intelligence / reasoning	118
Weighted-mean ICVF in tract forceps major	25660	CONTINUOUS	30465	-0.0129317	-0.0238181	-0.00204518	0.0199046	0.591671	LINEAR	100000	UK Biobank Assessment Centre	100003	Imaging	100	Brain MRI	135
Operation code: breast cyst/abscess removal	20004#1513	CAT-MUL	31944/311(32255)	-0.134066	-0.247171	-0.0211235	0.0200695	0.591671	LOGISTIC-BINARY	100000	UK Biobank Assessment Centre	100071	Verbal interview	100076	Operations	100076
Mean L1 in superior cerebellar peduncle on FA skeleton (left)	25213	CONTINUOUS	30465	0.0105899	0.00165873	0.0195211	0.0201284	0.591671	LINEAR	100000	UK Biobank Assessment Centre	100003	Imaging	100	Brain MRI	134
Mean ISOVF in medial lemniscus on FA skeleton (right)	25448	CONTINUOUS	30465	0.0125278	0.00193843	0.0231173	0.0204106	0.59267	LINEAR	100000	UK Biobank Assessment Centre	100003	Imaging	100	Brain MRI	134
Diagnoses - main ICD10: D12.4 Descending colon	41202#D124	CAT-MUL	32194/61(32255)	0.297301	0.0460713	0.549201	0.0205231	0.59267	LOGISTIC-BINARY	100091	Health-related outcomes	2000	Hospital inpatient	2002	Summary Diagnoses	2002
Diagnoses - secondary ICD10: M13.0 Polyarthritis, unspecified	41204#M130	CAT-MUL	32241/14(32255)	0.623104	0.0933847	1.15701	0.0215125	0.61608	LOGISTIC-BINARY	100091	Health-related outcomes	2000	Hospital inpatient	2002	Summary Diagnoses	2002
Diagnoses - main ICD10: A63.0 Anogenital (venereal) warts	41202#A630	CAT-MUL	32244/11(32255)	0.705824	0.103861	1.31064	0.0217149	0.616356	LOGISTIC-BINARY	100091	Health-related outcomes	2000	Hospital inpatient	2002	Summary Diagnoses	2002
Diagnoses - secondary ICD10: M50.2 Other cervical disk displacement	41204#M502	CAT-MUL	32245/10(32255)	0.724915	0.106339	1.34708	0.0218584	0.616628	LOGISTIC-BINARY	100091	Health-related outcomes	2000	Hospital inpatient	2002	Summary Diagnoses	2002
Diagnoses - secondary ICD10: D17.2 Benign lipomatous neoplasm of skin and subcutaneous tissue of limbs	41204#D172	CAT-MUL	32230/25(32255)	0.460248	0.0659602	0.854345	0.0220506	0.616895	LOGISTIC-BINARY	100091	Health-related outcomes	2000	Hospital inpatient	2002	Summary Diagnoses	2002
Diagnoses - secondary ICD10: I35.0 Aortic (valve) stenosis	41204#I350	CAT-MUL	32222/33(32255)	-0.396124	-0.738178	-0.0558719	0.0227669	0.628553	LOGISTIC-BINARY	100091	Health-related outcomes	2000	Hospital inpatient	2002	Summary Diagnoses	2002
Mean ISOVF in posterior limb of internal capsule on FA skeleton (left)	25459	CONTINUOUS	30465	-0.0123093	-0.022925	-0.00169356	0.0230491	0.628553	LINEAR	100000	UK Biobank Assessment Centre	100003	Imaging	100	Brain MRI	134
Diagnoses - main ICD10: N60.1 Diffuse cystic mastopathy	41202#N601	CAT-MUL	32219/36(32255)	-0.385572	-0.719156	-0.0538401	0.0230751	0.628553	LOGISTIC-BINARY	100091	Health-related outcomes	2000	Hospital inpatient	2002	Summary Diagnoses	2002
Mean L3 in genu of corpus callosum on FA skeleton	25298	CONTINUOUS	30465	0.0115397	0.00156486	0.0215145	0.0233646	0.63141	LINEAR	100000	UK Biobank Assessment Centre	100003	Imaging	100	Brain MRI	134
Diagnoses - secondary ICD10: T81.8 Other complications of procedures, not elsewhere classified	41204#T818	CAT-MUL	32229/26(32255)	-0.444513	-0.831257	-0.058249	0.0241468	0.643164	LOGISTIC-BINARY	100091	Health-related outcomes	2000	Hospital inpatient	2002	Summary Diagnoses	2002
Volume of grey matter in X Cerebellum (vermis)	25919	CONTINUOUS	32255	-0.0116716	-0.0218521	-0.00149108	0.0246395	0.643164	LINEAR	1101	UK Biobank Assessment Centre		Imaging		Imaging	1101
Diagnoses - main ICD10: J33.8 Other polyp of sinus	41202#J338	CAT-MUL	32216/39(32255)	-0.360885	-0.67725	-0.0449454	0.025229	0.643164	LOGISTIC-BINARY	100091	Health-related outcomes	2000	Hospital inpatient	2002	Summary Diagnoses	2002
Diagnoses - secondary ICD10: N88.8 Other specified noninflammatory disorders of cervix uteri	41204#N888	CAT-MUL	32185/70(32255)	-0.271363	-0.509317	-0.0339138	0.0252454	0.643164	LOGISTIC-BINARY	100091	Health-related outcomes	2000	Hospital inpatient	2002	Summary Diagnoses	2002
Diagnoses - main ICD10: T84.0 Mechanical complication of internal joint prosthesis	41202#T840	CAT-MUL	32235/20(32255)	-0.513548	-0.966658	-0.0653123	0.025349	0.643164	LOGISTIC-BINARY	100091	Health-related outcomes	2000	Hospital inpatient	2002	Summary Diagnoses	2002
Weighted-mean MO in tract inferior fronto-occipital fasciculus (right)	25555	CONTINUOUS	30465	-0.0125801	-0.0236133	-0.00154687	0.0254349	0.643164	LINEAR	100000	UK Biobank Assessment Centre	100003	Imaging	100	Brain MRI	135
Birth weight	20022	CONTINUOUS	19730	0.0158026	0.00191478	0.0296905	0.0257368	0.643164	LINEAR	100000	UK Biobank Assessment Centre	100071	Verbal interview	100072	Early life factors	100072
Diagnoses - secondary ICD10: T93.3 Sequelae of dislocation, sprain and strain of lower limb	41204#T933	CAT-MUL	32232/23(32255)	0.465036	0.0557205	0.873461	0.0257603	0.643164	LOGISTIC-BINARY	100091	Health-related outcomes	2000	Hospital inpatient	2002	Summary Diagnoses	2002
Diagnoses - secondary ICD10: K20 Oesophagitis	41204#K20	CAT-MUL	31994/261(32255)	0.138194	0.0166323	0.2598	0.0258919	0.643164	LOGISTIC-BINARY	100091	Health-related outcomes	2000	Hospital inpatient	2002	Summary Diagnoses	2002
Diagnoses - main ICD10: J32.9 Chronic sinusitis, unspecified	41202#J329	CAT-MUL	32184/71(32255)	-0.265349	-0.499042	-0.0319736	0.0259344	0.643164	LOGISTIC-BINARY	100091	Health-related outcomes	2000	Hospital inpatient	2002	Summary Diagnoses	2002
Weighted-mean OD in tract superior longitudinal fasciculus (right)	25699	CONTINUOUS	30465	-0.0118206	-0.0222558	-0.00138546	0.0264075	0.643164	LINEAR	100000	UK Biobank Assessment Centre	100003	Imaging	100	Brain MRI	135
Mean OD in posterior corona radiata on FA skeleton (left)	25419	CONTINUOUS	30465	-0.0120683	-0.0227467	-0.00138994	0.0267558	0.643164	LINEAR	100000	UK Biobank Assessment Centre	100003	Imaging	100	Brain MRI	134
Volume of brain, grey+white matter (normalised for head size)	25009	CONTINUOUS	32255	-0.00995016	-0.0187602	-0.00114008	0.0268578	0.643164	LINEAR	100000	UK Biobank Assessment Centre	100003	Imaging	100	Brain MRI	110
Diagnoses - secondary ICD10: R25.2 Cramp and spasm	41204#R252	CAT-MUL	32245/10(32255)	0.708492	0.081655	1.3388	0.0269652	0.643164	LOGISTIC-BINARY	100091	Health-related outcomes	2000	Hospital inpatient	2002	Summary Diagnoses	2002
Mean MO in cerebral peduncle on FA skeleton (left)	25167	CONTINUOUS	30465	-0.0122352	-0.023079	-0.0013913	0.0270071	0.643164	LINEAR	100000	UK Biobank Assessment Centre	100003	Imaging	100	Brain MRI	134
FI6 : conditional arithmetic	20175-2	CAT-SIN	12115/15603	-999	-999	-999	0.0274269	0.643164	MULTINOMIAL-LOGISTIC	100089	Online follow-up	116	Cognitive function online	118	Fluid intelligence / reasoning	118
Diagnoses - main ICD10: D34 Benign neoplasm of thyroid gland	41202#D34	CAT-MUL	32242/13(32255)	0.617711	0.0676192	1.16727	0.0277725	0.643164	LOGISTIC-BINARY	100091	Health-related outcomes	2000	Hospital inpatient	2002	Summary Diagnoses	2002
Weighted-mean MO in tract acoustic radiation (left)	25542	CONTINUOUS	30465	0.0125095	0.00136027	0.0236586	0.0278727	0.643164	LINEAR	100000	UK Biobank Assessment Centre	100003	Imaging	100	Brain MRI	135
Diagnoses - secondary ICD10: R04.0 Epistaxis	41204#R040	CAT-MUL	32228/27(32255)	0.423904	0.0462461	0.802185	0.0278731	0.643164	LOGISTIC-BINARY	100091	Health-related outcomes	2000	Hospital inpatient	2002	Summary Diagnoses	2002
Mean MD in medial lemniscus on FA skeleton (right)	25112	CONTINUOUS	30465	0.0122239	0.00132037	0.0231273	0.0279997	0.643164	LINEAR	100000	UK Biobank Assessment Centre	100003	Imaging	100	Brain MRI	134
Diagnoses - main ICD10: K80.1 Calculus of gallbladder with other cholecystitis	41202#K801	CAT-MUL	31901/354(32255)	0.117326	0.0124238	0.222219	0.0283486	0.643164	LOGISTIC-BINARY	100091	Health-related outcomes	2000	Hospital inpatient	2002	Summary Diagnoses	2002
Weighted-mean ISOVF in tract superior longitudinal fasciculus (left)	25725	CONTINUOUS	30465	-0.0117109	-0.0221927	-0.00122909	0.0285408	0.643164	LINEAR	100000	UK Biobank Assessment Centre	100003	Imaging	100	Brain MRI	135
Diagnoses - secondary ICD10: H40.2 Primary angle-closure glaucoma	41204#H402	CAT-MUL	32242/13(32255)	-0.612157	-1.16294	-0.0651577	0.0287249	0.643164	LOGISTIC-BINARY	100091	Health-related outcomes	2000	Hospital inpatient	2002	Summary Diagnoses	2002
Recent lack of interest or pleasure in doing things	20514	CAT-SIN	22495	0.0388247	0.00402126	0.0736282	0.0287921	0.643164	ORDERED-LOGISTIC	100089	Online follow-up	136	Mental health	138	Depression	138
Diagnoses - main ICD10: H04.2 Epiphora	41202#H042	CAT-MUL	32216/39(32255)	-0.352698	-0.669927	-0.0367375	0.0289589	0.643164	LOGISTIC-BINARY	100091	Health-related outcomes	2000	Hospital inpatient	2002	Summary Diagnoses	2002
Volume of grey matter in X Cerebellum (left)	25918	CONTINUOUS	32255	-0.0112028	-0.0212579	-0.00114773	0.0289867	0.643164	LINEAR	1101	UK Biobank Assessment Centre		Imaging		Imaging	1101
Operation code: removal of epididymal cyst	20004#1587	CAT-MUL	32231/24(32255)	-0.447177	-0.850454	-0.0455961	0.0293481	0.645397	LOGISTIC-BINARY	100000	UK Biobank Assessment Centre	100071	Verbal interview	100076	Operations	100076
Mean ICVF in fornix cres+stria terminalis on FA skeleton (right)	25382	CONTINUOUS	30465	-0.0121044	-0.0230111	-0.00119772	0.0296165	0.6476	LINEAR	100000	UK Biobank Assessment Centre	100003	Imaging	100	Brain MRI	134
Weighted-mean ICVF in tract cingulate gyrus part of cingulum (right)	25655	CONTINUOUS	30465	-0.0118396	-0.0225437	-0.00113553	0.0301686	0.656293	LINEAR	100000	UK Biobank Assessment Centre	100003	Imaging	100	Brain MRI	135
Weighted-mean ISOVF in tract anterior thalamic radiation (right)	25707	CONTINUOUS	30465	-0.0112016	-0.0213584	-0.00104477	0.0306522	0.658182	LINEAR	100000	UK Biobank Assessment Centre	100003	Imaging	100	Brain MRI	135
Diagnoses - secondary ICD10: Z85.0 Personal history of malignant neoplasm of digestive organs	41204#Z850	CAT-MUL	32162/93(32255)	0.225031	0.0206638	0.429461	0.0309305	0.658182	LOGISTIC-BINARY	100091	Health-related outcomes	2000	Hospital inpatient	2002	Summary Diagnoses	2002
Diagnoses - secondary ICD10: I34.0 Mitral (valve) insufficiency	41204#I340	CAT-MUL	32177/78(32255)	0.244193	0.0224553	0.466174	0.0309623	0.658182	LOGISTIC-BINARY	100091	Health-related outcomes	2000	Hospital inpatient	2002	Summary Diagnoses	2002
Number of operations, self-reported	136	INTEGER	32249	0.0215893	0.00196318	0.0412153	0.0310866	0.658182	ORDERED-LOGISTIC	100000	UK Biobank Assessment Centre	100071	Verbal interview	100076	Operations	100076
Mean OD in medial lemniscus on FA skeleton (left)	25401	CONTINUOUS	30465	-0.0120765	-0.0230956	-0.00105742	0.0317111	0.666523	LINEAR	100000	UK Biobank Assessment Centre	100003	Imaging	100	Brain MRI	134
Diagnoses - main ICD10: L91.8 Other hypertrophic disorders of skin	41202#L918	CAT-MUL	32212/43(32255)	0.326659	0.0283403	0.625967	0.0320883	0.670579	LOGISTIC-BINARY	100091	Health-related outcomes	2000	Hospital inpatient	2002	Summary Diagnoses	2002
Mean MO in cingulum hippocampus on FA skeleton (right)	25188	CONTINUOUS	30465	0.0121358	0.00100745	0.0232642	0.0325666	0.672349	LINEAR	100000	UK Biobank Assessment Centre	100003	Imaging	100	Brain MRI	134
Mean FA in genu of corpus callosum on FA skeleton	25058	CONTINUOUS	30465	-0.0112733	-0.0216122	-0.000934418	0.0325906	0.672349	LINEAR	100000	UK Biobank Assessment Centre	100003	Imaging	100	Brain MRI	134
Diagnoses - secondary ICD10: J33.0 Polyp of nasal cavity	41204#J330	CAT-MUL	32241/14(32255)	-0.570328	-1.09784	-0.0439899	0.0336033	0.675438	LOGISTIC-BINARY	100091	Health-related outcomes	2000	Hospital inpatient	2002	Summary Diagnoses	2002
Diagnoses - secondary ICD10: K12.3 Oral mucositis (ulcerative)	41204#K123	CAT-MUL	32245/10(32255)	0.679834	0.0554703	1.31297	0.0337007	0.675438	LOGISTIC-BINARY	100091	Health-related outcomes	2000	Hospital inpatient	2002	Summary Diagnoses	2002
Mean ICVF in fornix cres+stria terminalis on FA skeleton (left)	25383	CONTINUOUS	30465	-0.0115959	-0.0223051	-0.00088682	0.0338162	0.675438	LINEAR	100000	UK Biobank Assessment Centre	100003	Imaging	100	Brain MRI	134
Diagnoses - main ICD10: K58.9 Irritable bowel syndrome without diarrhoea	41202#K589	CAT-MUL	32178/77(32255)	-0.243265	-0.468331	-0.0185627	0.0339722	0.675438	LOGISTIC-BINARY	100091	Health-related outcomes	2000	Hospital inpatient	2002	Summary Diagnoses	2002
Overall health rating	2178	CAT-SIN	32211	0.0236032	0.0017694	0.045437	0.0341118	0.675438	ORDERED-LOGISTIC	100000	UK Biobank Assessment Centre	100025	Touchscreen	100036	Health and medical history	100042
Mean FA in body of corpus callosum on FA skeleton	25059	CONTINUOUS	30465	-0.0115181	-0.0221803	-0.00085591	0.0342353	0.675438	LINEAR	100000	UK Biobank Assessment Centre	100003	Imaging	100	Brain MRI	134
Weighted-mean ICVF in tract posterior thalamic radiation (right)	25670	CONTINUOUS	30465	-0.0114909	-0.0221494	-0.000832276	0.034601	0.675438	LINEAR	100000	UK Biobank Assessment Centre	100003	Imaging	100	Brain MRI	135
Diagnoses - secondary ICD10: K50.9 Crohn's disease, unspecified	41204#K509	CAT-MUL	32222/33(32255)	-0.368874	-0.711644	-0.0270048	0.034654	0.675438	LOGISTIC-BINARY	100091	Health-related outcomes	2000	Hospital inpatient	2002	Summary Diagnoses	2002
Mean OD in superior longitudinal fasciculus on FA skeleton (right)	25432	CONTINUOUS	30465	-0.0116914	-0.0225709	-0.000811831	0.0351864	0.675438	LINEAR	100000	UK Biobank Assessment Centre	100003	Imaging	100	Brain MRI	134
Diagnoses - secondary ICD10: E89.0 Postprocedural hypothyroidism	41204#E890	CAT-MUL	32206/49(32255)	-0.300218	-0.581042	-0.0201639	0.0358632	0.675438	LOGISTIC-BINARY	100091	Health-related outcomes	2000	Hospital inpatient	2002	Summary Diagnoses	2002
Weighted-mean OD in tract acoustic radiation (right)	25678	CONTINUOUS	30465	-0.0116124	-0.0224752	-0.000749579	0.0361532	0.675438	LINEAR	100000	UK Biobank Assessment Centre	100003	Imaging	100	Brain MRI	135
Qualifications: A levels/AS levels or equivalent	6138#2	CAT-MUL	20076/11978(32054)	0.0245181	0.00157908	0.0474629	0.0361987	0.675438	LOGISTIC-BINARY	100000	UK Biobank Assessment Centre	100025	Touchscreen	100062	Sociodemographics	100063
Diagnoses - main ICD10: M25.64 Stiffness of joint, not elsewhere classified (Hand)	41202#M2564	CAT-MUL	32245/10(32255)	0.67466	0.0457387	1.31297	0.0365369	0.675438	LOGISTIC-BINARY	100091	Health-related outcomes	2000	Hospital inpatient	2002	Summary Diagnoses	2002
Mean L2 in genu of corpus callosum on FA skeleton	25250	CONTINUOUS	30465	0.0108757	0.000676511	0.0210749	0.0366215	0.675438	LINEAR	100000	UK Biobank Assessment Centre	100003	Imaging	100	Brain MRI	134
Mean MO in medial lemniscus on FA skeleton (left)	25161	CONTINUOUS	30465	0.0115951	0.000694266	0.022496	0.0370889	0.675438	LINEAR	100000	UK Biobank Assessment Centre	100003	Imaging	100	Brain MRI	134
Mean ICVF in cingulum hippocampus on FA skeleton (left)	25381	CONTINUOUS	30465	-0.0113606	-0.0220425	-0.000678797	0.0371143	0.675438	LINEAR	100000	UK Biobank Assessment Centre	100003	Imaging	100	Brain MRI	134
Diagnoses - main ICD10: D22.6 Melanocytic naevi of upper limb, including shoulder	41202#D226	CAT-MUL	32221/34(32255)	-0.359473	-0.69801	-0.0214855	0.0372508	0.675438	LOGISTIC-BINARY	100091	Health-related outcomes	2000	Hospital inpatient	2002	Summary Diagnoses	2002
Mean ISOVF in posterior corona radiata on FA skeleton (left)	25467	CONTINUOUS	30465	-0.0111017	-0.0215516	-0.00065177	0.0373242	0.675438	LINEAR	100000	UK Biobank Assessment Centre	100003	Imaging	100	Brain MRI	134
Operation code: removal of mole/skin lesion	20004#1504	CAT-MUL	31765/490(32255)	0.0948704	0.00553783	0.184224	0.0374068	0.675438	LOGISTIC-BINARY	100000	UK Biobank Assessment Centre	100071	Verbal interview	100076	Operations	100076
Diagnoses - main ICD9	41203#6289.0	CAT-MUL	32229/26(32255)	-0.414832	-0.808153	-0.0260339	0.0374731	0.675438	LOGISTIC-BINARY	100091	Health-related outcomes	2000	Hospital inpatient	2002	Summary Diagnoses	2002
Diagnoses - secondary ICD10: K12.1 Other forms of stomatitis	41204#K121	CAT-MUL	32243/12(32255)	-0.617102	-1.2011	-0.0369732	0.037676	0.675438	LOGISTIC-BINARY	100091	Health-related outcomes	2000	Hospital inpatient	2002	Summary Diagnoses	2002
Diagnoses - secondary ICD10: A41.5 Septicaemia due to other Gram-negative organisms	41204#A415	CAT-MUL	32241/14(32255)	0.562584	0.0332414	1.09643	0.0377192	0.675438	LOGISTIC-BINARY	100091	Health-related outcomes	2000	Hospital inpatient	2002	Summary Diagnoses	2002
Diagnoses - main ICD10: S61.0 Open wound of finger(s) without damage to nail	41202#S610	CAT-MUL	32176/79(32255)	-0.235134	-0.457237	-0.0133512	0.0378298	0.675438	LOGISTIC-BINARY	100091	Health-related outcomes	2000	Hospital inpatient	2002	Summary Diagnoses	2002
Mean MO in superior longitudinal fasciculus on FA skeleton (right)	25192	CONTINUOUS	30465	0.0114907	0.000631883	0.0223495	0.0380785	0.675438	LINEAR	100000	UK Biobank Assessment Centre	100003	Imaging	100	Brain MRI	134
Mean ICVF in posterior limb of internal capsule on FA skeleton (right)	25362	CONTINUOUS	30465	-0.0114731	-0.0223228	-0.000623403	0.0382121	0.675438	LINEAR	100000	UK Biobank Assessment Centre	100003	Imaging	100	Brain MRI	134
Diagnoses - secondary ICD10: Z04.3 Examination and observation following other accident	41204#Z043	CAT-MUL	32239/16(32255)	-0.508784	-0.992766	-0.0255383	0.0389458	0.675438	LOGISTIC-BINARY	100091	Health-related outcomes	2000	Hospital inpatient	2002	Summary Diagnoses	2002
Weighted-mean ICVF in tract inferior longitudinal fasciculus (left)	25664	CONTINUOUS	30465	-0.0112806	-0.0219928	-0.000568344	0.039023	0.675438	LINEAR	100000	UK Biobank Assessment Centre	100003	Imaging	100	Brain MRI	135
Weighted-mean ICVF in tract uncinate fasciculus (left)	25675	CONTINUOUS	30465	-0.0108936	-0.0212592	-0.000528018	0.039418	0.675438	LINEAR	100000	UK Biobank Assessment Centre	100003	Imaging	100	Brain MRI	135
Diagnoses - main ICD10: N70.1 Chronic salpingitis and oophoritis	41202#N701	CAT-MUL	32241/14(32255)	0.559397	0.0237583	1.09066	0.0396732	0.675438	LOGISTIC-BINARY	100091	Health-related outcomes	2000	Hospital inpatient	2002	Summary Diagnoses	2002
Diagnoses - main ICD10: M20.3 Other deformity of hallux (acquired)	41202#M203	CAT-MUL	32242/13(32255)	-0.581861	-1.1406	-0.029967	0.0398506	0.675438	LOGISTIC-BINARY	100091	Health-related outcomes	2000	Hospital inpatient	2002	Summary Diagnoses	2002
Diagnoses - secondary ICD10: Z92.3 Personal history of irradiation	41204#Z923	CAT-MUL	32097/158(32255)	0.163462	0.0071392	0.319755	0.0403685	0.675438	LOGISTIC-BINARY	100091	Health-related outcomes	2000	Hospital inpatient	2002	Summary Diagnoses	2002
Diagnoses - secondary ICD10: M54.2 Cervicalgia	41204#M542	CAT-MUL	32233/22(32255)	-0.437427	-0.857862	-0.0188963	0.0409043	0.675438	LOGISTIC-BINARY	100091	Health-related outcomes	2000	Hospital inpatient	2002	Summary Diagnoses	2002
Diagnoses - main ICD10: N30.2 Other chronic cystitis	41202#N302	CAT-MUL	32224/31(32255)	-0.367522	-0.71946	-0.0144326	0.0409365	0.675438	LOGISTIC-BINARY	100091	Health-related outcomes	2000	Hospital inpatient	2002	Summary Diagnoses	2002
Weighted-mean ICVF in tract superior longitudinal fasciculus (left)	25671	CONTINUOUS	30465	-0.0111798	-0.0218992	-0.000460324	0.0409412	0.675438	LINEAR	100000	UK Biobank Assessment Centre	100003	Imaging	100	Brain MRI	135
Mean MD in fornix cres+stria terminalis on FA skeleton (right)	25142	CONTINUOUS	30465	0.0102722	0.000416918	0.0201275	0.041065	0.675438	LINEAR	100000	UK Biobank Assessment Centre	100003	Imaging	100	Brain MRI	134
Mean L3 in corticospinal tract on FA skeleton (left)	25303	CONTINUOUS	30465	0.0115503	0.000464538	0.0226361	0.0411427	0.675438	LINEAR	100000	UK Biobank Assessment Centre	100003	Imaging	100	Brain MRI	134
Diagnoses - main ICD10: S27.00 Traumatic pneumothorax (without open wound into thoracic cavity)	41202#S2700	CAT-MUL	32245/10(32255)	0.641244	0.0245906	1.25989	0.0415622	0.675438	LOGISTIC-BINARY	100091	Health-related outcomes	2000	Hospital inpatient	2002	Summary Diagnoses	2002
Diagnoses - main ICD10: N85.2 Hypertrophy of uterus	41202#N852	CAT-MUL	32228/27(32255)	0.389368	0.0146136	0.764233	0.0417239	0.675438	LOGISTIC-BINARY	100091	Health-related outcomes	2000	Hospital inpatient	2002	Summary Diagnoses	2002
Volume of grey matter in Crus I Cerebellum (right)	25902	CONTINUOUS	32255	-0.0102028	-0.0200626	-0.000342902	0.0425477	0.675438	LINEAR	1101	UK Biobank Assessment Centre		Imaging		Imaging	1101
Diagnoses - secondary ICD10: R30.0 Dysuria	41204#R300	CAT-MUL	32208/47(32255)	-0.295135	-0.580721	-0.0101507	0.042548	0.675438	LOGISTIC-BINARY	100091	Health-related outcomes	2000	Hospital inpatient	2002	Summary Diagnoses	2002
Diagnoses - secondary ICD10: K25.9 Unspecified as acute or chronic, without haemorrhage or perforation	41204#K259	CAT-MUL	32144/111(32255)	-0.192033	-0.378014	-0.0063444	0.0428069	0.675438	LOGISTIC-BINARY	100091	Health-related outcomes	2000	Hospital inpatient	2002	Summary Diagnoses	2002
Diagnoses - main ICD10: L72.0 Epidermal cyst	41202#L720	CAT-MUL	32069/186(32255)	-0.149368	-0.294003	-0.00480499	0.042895	0.675438	LOGISTIC-BINARY	100091	Health-related outcomes	2000	Hospital inpatient	2002	Summary Diagnoses	2002
Diagnoses - main ICD10: S02.40 Fracture of malar and maxillary bones (closed)	41202#S0240	CAT-MUL	32242/13(32255)	0.565766	0.017912	1.11539	0.0431421	0.675438	LOGISTIC-BINARY	100091	Health-related outcomes	2000	Hospital inpatient	2002	Summary Diagnoses	2002
Weighted-mean ICVF in tract inferior longitudinal fasciculus (right)	25665	CONTINUOUS	30465	-0.0110733	-0.0218143	-0.000332327	0.0433211	0.675438	LINEAR	100000	UK Biobank Assessment Centre	100003	Imaging	100	Brain MRI	135
Diagnoses - main ICD10: O26.9 Pregnancy-related condition, unspecified	41202#O269	CAT-MUL	32221/34(32255)	0.345853	0.00953804	0.680804	0.0433259	0.675438	LOGISTIC-BINARY	100091	Health-related outcomes	2000	Hospital inpatient	2002	Summary Diagnoses	2002
Diagnoses - main ICD10: F32.9 Depressive episode, unspecified	41202#F329	CAT-MUL	32231/24(32255)	0.411801	0.0118231	0.810789	0.0433281	0.675438	LOGISTIC-BINARY	100091	Health-related outcomes	2000	Hospital inpatient	2002	Summary Diagnoses	2002
Mean L3 in fornix cres+stria terminalis on FA skeleton (right)	25334	CONTINUOUS	30465	0.010085	0.000300524	0.0198695	0.0433669	0.675438	LINEAR	100000	UK Biobank Assessment Centre	100003	Imaging	100	Brain MRI	134
External causes - ICD10: X50.3 Sports and athletics area	41201#X503	CAT-MUL	32225/30(32255)	-0.371358	-0.732339	-0.0107888	0.0435555	0.675438	LOGISTIC-BINARY	100091	Health-related outcomes	2000	Hospital inpatient	2002	Summary Diagnoses	2002
Diagnoses - secondary ICD10: M79.66 Pain in limb (Lower leg)	41204#M7966	CAT-MUL	32225/30(32255)	0.369333	0.0108609	0.728735	0.04361	0.675438	LOGISTIC-BINARY	100091	Health-related outcomes	2000	Hospital inpatient	2002	Summary Diagnoses	2002
Weighted-mean ICVF in tract posterior thalamic radiation (left)	25669	CONTINUOUS	30465	-0.0108971	-0.0214818	-0.000312361	0.0436121	0.675438	LINEAR	100000	UK Biobank Assessment Centre	100003	Imaging	100	Brain MRI	135
Weighted-mean ICVF in tract uncinate fasciculus (right)	25676	CONTINUOUS	30465	-0.0107674	-0.0212408	-0.000294027	0.0439063	0.675438	LINEAR	100000	UK Biobank Assessment Centre	100003	Imaging	100	Brain MRI	135
Diagnoses - main ICD10: H81.0 Meniere's disease	41202#H810	CAT-MUL	32242/13(32255)	0.558389	0.0142006	1.10194	0.0440585	0.675438	LOGISTIC-BINARY	100091	Health-related outcomes	2000	Hospital inpatient	2002	Summary Diagnoses	2002
Volume of white matter	25008	CONTINUOUS	32255	-0.00888071	-0.0175381	-0.000223345	0.0443757	0.675438	LINEAR	100000	UK Biobank Assessment Centre	100003	Imaging	100	Brain MRI	110
Mean ICVF in genu of corpus callosum on FA skeleton	25346	CONTINUOUS	30465	-0.0110756	-0.0218811	-0.000270151	0.0445411	0.675438	LINEAR	100000	UK Biobank Assessment Centre	100003	Imaging	100	Brain MRI	134
Diagnoses - secondary ICD10: R93.8 Abnormal findings on diagnostic imaging of other specified body structures	41204#R938	CAT-MUL	32244/11(32255)	0.586981	0.00950473	1.16065	0.045101	0.675438	LOGISTIC-BINARY	100091	Health-related outcomes	2000	Hospital inpatient	2002	Summary Diagnoses	2002
Noisy workplace	4825	CAT-SIN	10790	0.0495312	0.00108523	0.0979772	0.0451052	0.675438	ORDERED-LOGISTIC	100000	UK Biobank Assessment Centre	100025	Touchscreen	100036	Health and medical history	100043
Diagnoses - secondary ICD10: O36.8 Maternal care for other specified foetal problems	41204#O368	CAT-MUL	32245/10(32255)	-0.648114	-1.28885	-0.0176828	0.0452715	0.675438	LOGISTIC-BINARY	100091	Health-related outcomes	2000	Hospital inpatient	2002	Summary Diagnoses	2002
Mean MD in medial lemniscus on FA skeleton (left)	25113	CONTINUOUS	30465	0.0110499	0.000208072	0.0218917	0.0457626	0.675438	LINEAR	100000	UK Biobank Assessment Centre	100003	Imaging	100	Brain MRI	134
Diagnoses - main ICD10: S61.8 Open wound of other parts of wrist and hand	41202#S618	CAT-MUL	32231/24(32255)	0.407855	0.00753027	0.808785	0.0459308	0.675438	LOGISTIC-BINARY	100091	Health-related outcomes	2000	Hospital inpatient	2002	Summary Diagnoses	2002
Diagnoses - secondary ICD10: O75.2 Pyrexia during labour, not elsewhere classified	41204#O752	CAT-MUL	32238/17(32255)	-0.500756	-0.995749	-0.0101157	0.0460425	0.675438	LOGISTIC-BINARY	100091	Health-related outcomes	2000	Hospital inpatient	2002	Summary Diagnoses	2002
Weighted-mean ICVF in tract corticospinal tract (right)	25659	CONTINUOUS	30465	-0.0111954	-0.0221944	-0.000196397	0.0460474	0.675438	LINEAR	100000	UK Biobank Assessment Centre	100003	Imaging	100	Brain MRI	135
Diagnoses - main ICD10: M16.9 Coxarthrosis, unspecified	41202#M169	CAT-MUL	32185/70(32255)	0.238756	0.00419307	0.473479	0.0460889	0.675438	LOGISTIC-BINARY	100091	Health-related outcomes	2000	Hospital inpatient	2002	Summary Diagnoses	2002
Diagnoses - main ICD10: Z36.9 Antenatal screening, unspecified	41202#Z369	CAT-MUL	32238/17(32255)	-0.492434	-0.98074	-0.0109349	0.0461111	0.675438	LOGISTIC-BINARY	100091	Health-related outcomes	2000	Hospital inpatient	2002	Summary Diagnoses	2002
Weighted-mean MO in tract superior longitudinal fasciculus (right)	25564	CONTINUOUS	30465	0.0109409	0.000187081	0.0216948	0.0461457	0.675438	LINEAR	100000	UK Biobank Assessment Centre	100003	Imaging	100	Brain MRI	135
Diagnoses - main ICD10: D03.7 Melanoma in situ of lower limb, including hip	41202#D037	CAT-MUL	32243/12(32255)	0.574726	0.0082155	1.14011	0.0465387	0.677688	LOGISTIC-BINARY	100091	Health-related outcomes	2000	Hospital inpatient	2002	Summary Diagnoses	2002
Diagnoses - secondary ICD10: I42.9 Cardiomyopathy, unspecified	41204#I429	CAT-MUL	32235/20(32255)	-0.445152	-0.885298	-0.00715619	0.0467314	0.677688	LOGISTIC-BINARY	100091	Health-related outcomes	2000	Hospital inpatient	2002	Summary Diagnoses	2002
Diagnoses - secondary ICD10: J44.9 Chronic obstructive pulmonary disease, unspecified	41204#J449	CAT-MUL	32054/201(32255)	0.140428	0.00187063	0.279182	0.047116	0.677688	LOGISTIC-BINARY	100091	Health-related outcomes	2000	Hospital inpatient	2002	Summary Diagnoses	2002
Mean ICVF in retrolenticular part of internal capsule on FA skeleton (left)	25365	CONTINUOUS	30465	-0.0110896	-0.0220464	-0.000132751	0.0472883	0.677688	LINEAR	100000	UK Biobank Assessment Centre	100003	Imaging	100	Brain MRI	134
Diagnoses - main ICD10: L73.9 Follicular disorder, unspecified	41202#L739	CAT-MUL	32245/10(32255)	0.616026	0.00259801	1.22097	0.0472926	0.677688	LOGISTIC-BINARY	100091	Health-related outcomes	2000	Hospital inpatient	2002	Summary Diagnoses	2002
Mean ICVF in superior cerebellar peduncle on FA skeleton (left)	25357	CONTINUOUS	30465	-0.0110735	-0.0220314	-0.000115498	0.0476338	0.678981	LINEAR	100000	UK Biobank Assessment Centre	100003	Imaging	100	Brain MRI	134
External causes - ICD10: W18.9 Unspecified place	41201#W189	CAT-MUL	32233/22(32255)	-0.429687	-0.856422	-0.00437586	0.0480773	0.681388	LOGISTIC-BINARY	100091	Health-related outcomes	2000	Hospital inpatient	2002	Summary Diagnoses	2002
Operation code: ectopic pregnancy surgery	20004#1507	CAT-MUL	32086/169(32255)	0.153071	0.000999162	0.304886	0.0483152	0.681388	LOGISTIC-BINARY	100000	UK Biobank Assessment Centre	100071	Verbal interview	100076	Operations	100076
Diagnoses - main ICD10: Z45.2 Adjustment and management of vascular access device	41202#Z452	CAT-MUL	32227/28(32255)	0.368236	0.00235308	0.734174	0.0484247	0.681388	LOGISTIC-BINARY	100091	Health-related outcomes	2000	Hospital inpatient	2002	Summary Diagnoses	2002
Diagnoses - secondary ICD10: Z03.3 Observation for suspected nervous system disorder	41204#Z033	CAT-MUL	32245/10(32255)	0.63278	0.00342547	1.26147	0.0489546	0.684334	LOGISTIC-BINARY	100091	Health-related outcomes	2000	Hospital inpatient	2002	Summary Diagnoses	2002
Symbol digit completion status	20245	CAT-SIN	17028	0.0865513	0.000359049	0.172743	0.0490653	0.684334	ORDERED-LOGISTIC	100089	Online follow-up	116	Cognitive function online	122	Symbol digit substitution	122
Diagnoses - secondary ICD10: E07.9 Disorder of thyroid, unspecified	41204#E079	CAT-MUL	32239/16(32255)	0.488327	0.0011523	0.975774	0.0492716	0.684334	LOGISTIC-BINARY	100091	Health-related outcomes	2000	Hospital inpatient	2002	Summary Diagnoses	2002
Weighted-mean ICVF in tract parahippocampal part of cingulum (left)	25656	CONTINUOUS	30465	-0.0107447	-0.0214655	-2.39505e-05	0.0494904	0.684334	LINEAR	100000	UK Biobank Assessment Centre	100003	Imaging	100	Brain MRI	135
Volume of grey matter in Middle Temporal Gyrus, temporooccipital part (left)	25806	CONTINUOUS	32255	0.0106815	9.22473e-06	0.0213537	0.0498023	0.684334	LINEAR	1101	UK Biobank Assessment Centre		Imaging		Imaging	1101
Diagnoses - main ICD10: S01.0 Open wound of scalp	41202#S010	CAT-MUL	32235/20(32255)	0.441713	0.000437333	0.885407	0.0502423	0.684334	LOGISTIC-BINARY	100091	Health-related outcomes	2000	Hospital inpatient	2002	Summary Diagnoses	2002
Mean ICVF in posterior limb of internal capsule on FA skeleton (left)	25363	CONTINUOUS	30465	-0.0108342	-0.021683	1.45462e-05	0.050308	0.684334	LINEAR	100000	UK Biobank Assessment Centre	100003	Imaging	100	Brain MRI	134
Volume of grey matter in Temporal Pole (left)	25796	CONTINUOUS	32255	0.00944777	-1.3391e-05	0.0189089	0.0503251	0.684334	LINEAR	1101	UK Biobank Assessment Centre		Imaging		Imaging	1101
Distance between home and job workplace	796	INTEGER	18932	0.0139789	-8.06881e-05	0.0280384	0.0513293	0.695018	LINEAR	100000	UK Biobank Assessment Centre	100025	Touchscreen	100062	Sociodemographics	100064
Diagnoses - main ICD10: R17 Unspecified jaundice	41202#R17	CAT-MUL	32235/20(32255)	-0.438581	-0.881888	0.00226259	0.0517086	0.696701	LOGISTIC-BINARY	100091	Health-related outcomes	2000	Hospital inpatient	2002	Summary Diagnoses	2002
Diagnoses - secondary ICD10: Q51.3 Bicornate uterus	41204#Q513	CAT-MUL	32241/14(32255)	-0.523115	-1.05081	0.00452131	0.0520348	0.696701	LOGISTIC-BINARY	100091	Health-related outcomes	2000	Hospital inpatient	2002	Summary Diagnoses	2002
External causes - ICD10: W01.3 Sports and athletics area	41201#W013	CAT-MUL	32239/16(32255)	0.487708	-0.00483479	0.980883	0.0522323	0.696701	LOGISTIC-BINARY	100091	Health-related outcomes	2000	Hospital inpatient	2002	Summary Diagnoses	2002
Diagnoses - secondary ICD10: O68.0 Labour and delivery complicated by foetal heart rate anomaly	41204#O680	CAT-MUL	32213/42(32255)	0.303257	-0.00380088	0.608968	0.0522955	0.696701	LOGISTIC-BINARY	100091	Health-related outcomes	2000	Hospital inpatient	2002	Summary Diagnoses	2002
Brain MRI measuring method	12187-0	CAT-SIN	32185/32243	-999	-999	-999	0.0524754	0.696701	MULTINOMIAL-LOGISTIC	100000	UK Biobank Assessment Centre	100003	Imaging	100	Brain MRI	100
Weighted-mean MO in tract medial lemniscus (right)	25560	CONTINUOUS	30465	0.0108874	-0.000160526	0.0219354	0.0534228	0.705752	LINEAR	100000	UK Biobank Assessment Centre	100003	Imaging	100	Brain MRI	135
Number of puzzles correct	6382	INTEGER	21188	0.023157	-0.000376119	0.0466902	0.0537847	0.707179	ORDERED-LOGISTIC	100000	UK Biobank Assessment Centre	100026	Cognitive function	503	Tower rearranging	503
Breastfed as a baby	1677	CAT-SIN	7257/18567(25824)	0.0274259	-0.000484797	0.0553456	0.0541438	0.707179	LOGISTIC-BINARY	100000	UK Biobank Assessment Centre	100025	Touchscreen	100033	Early life factors	100033
Mean L1 in posterior corona radiata on FA skeleton (right)	25226	CONTINUOUS	30465	0.00957617	-0.000172193	0.0193245	0.0541861	0.707179	LINEAR	100000	UK Biobank Assessment Centre	100003	Imaging	100	Brain MRI	134
Operation code: prostate biopsy	20004#1617	CAT-MUL	32235/20(32255)	-0.437217	-0.885951	0.00706831	0.0545965	0.707179	LOGISTIC-BINARY	100000	UK Biobank Assessment Centre	100071	Verbal interview	100076	Operations	100076
Diagnoses - main ICD10: N87.0 Mild cervical dysplasia	41202#N870	CAT-MUL	32217/38(32255)	0.314164	-0.00639821	0.634307	0.0546206	0.707179	LOGISTIC-BINARY	100091	Health-related outcomes	2000	Hospital inpatient	2002	Summary Diagnoses	2002
Diagnoses - secondary ICD10: R29.6 Tendency to fall, not elsewhere classified	41204#R296	CAT-MUL	32224/31(32255)	0.340757	-0.00663885	0.690397	0.0551407	0.70901	LOGISTIC-BINARY	100091	Health-related outcomes	2000	Hospital inpatient	2002	Summary Diagnoses	2002
Volume of grey matter in Cuneal Cortex (right)	25845	CONTINUOUS	32255	-0.00994413	-0.0201311	0.000242814	0.0557161	0.70901	LINEAR	1101	UK Biobank Assessment Centre		Imaging		Imaging	1101
Weighted-mean ISOVF in tract cingulate gyrus part of cingulum (right)	25709	CONTINUOUS	30465	-0.0101445	-0.0205437	0.000254669	0.0558802	0.70901	LINEAR	100000	UK Biobank Assessment Centre	100003	Imaging	100	Brain MRI	135
Diagnoses - main ICD10: T84.8 Other complications of internal orthopaedic prosthetic devices, implants and grafts	41202#T848	CAT-MUL	32210/45(32255)	-0.285562	-0.578576	0.00712738	0.0559357	0.70901	LOGISTIC-BINARY	100091	Health-related outcomes	2000	Hospital inpatient	2002	Summary Diagnoses	2002
Hearing aid user	3393	CAT-SIN	18677/623(19300)	0.0787282	-0.00204528	0.1596	0.0562171	0.70901	LOGISTIC-BINARY	100000	UK Biobank Assessment Centre	100025	Touchscreen	100036	Health and medical history	100043
Diagnoses - secondary ICD10: I25.2 Old myocardial infarction	41204#I252	CAT-MUL	31907/348(32255)	-0.102696	-0.208356	0.00295154	0.0567441	0.70901	LOGISTIC-BINARY	100091	Health-related outcomes	2000	Hospital inpatient	2002	Summary Diagnoses	2002
Diagnoses - secondary ICD10: H53.1 Subjective visual disturbances	41204#H531	CAT-MUL	32220/35(32255)	0.321529	-0.0101417	0.652155	0.0570537	0.70901	LOGISTIC-BINARY	100091	Health-related outcomes	2000	Hospital inpatient	2002	Summary Diagnoses	2002
Mean ISOVF in superior longitudinal fasciculus on FA skeleton (left)	25481	CONTINUOUS	30465	-0.0104986	-0.0213197	0.000322583	0.0572313	0.70901	LINEAR	100000	UK Biobank Assessment Centre	100003	Imaging	100	Brain MRI	134
Diagnoses - main ICD10: C56 Malignant neoplasm of ovary	41202#C56	CAT-MUL	32222/33(32255)	0.328701	-0.0115823	0.666555	0.0574697	0.70901	LOGISTIC-BINARY	100091	Health-related outcomes	2000	Hospital inpatient	2002	Summary Diagnoses	2002
Weighted-mean ISOVF in tract acoustic radiation (left)	25704	CONTINUOUS	30465	-0.010791	-0.021927	0.00034499	0.0575318	0.70901	LINEAR	100000	UK Biobank Assessment Centre	100003	Imaging	100	Brain MRI	135
Diagnoses - main ICD10: N32.0 Bladder-neck obstruction	41202#N320	CAT-MUL	32166/89(32255)	0.201225	-0.00631717	0.409431	0.0577428	0.70901	LOGISTIC-BINARY	100091	Health-related outcomes	2000	Hospital inpatient	2002	Summary Diagnoses	2002
Mean ICVF in uncinate fasciculus on FA skeleton (left)	25389	CONTINUOUS	30465	-0.0100352	-0.0204011	0.000330766	0.0577716	0.70901	LINEAR	100000	UK Biobank Assessment Centre	100003	Imaging	100	Brain MRI	134
Volume of ventricular cerebrospinal fluid (normalised for head size)	25003	CONTINUOUS	32255	0.00882321	-0.000291014	0.0179374	0.0577769	0.70901	LINEAR	100000	UK Biobank Assessment Centre	100003	Imaging	100	Brain MRI	110
Weighted-mean ICVF in tract inferior fronto-occipital fasciculus (left)	25662	CONTINUOUS	30465	-0.0102733	-0.0208962	0.000349637	0.0580316	0.70901	LINEAR	100000	UK Biobank Assessment Centre	100003	Imaging	100	Brain MRI	135
Diagnoses - main ICD10: L91.0 Keloid scar	41202#L910	CAT-MUL	32243/12(32255)	0.545942	-0.0187782	1.11057	0.0580552	0.70901	LOGISTIC-BINARY	100091	Health-related outcomes	2000	Hospital inpatient	2002	Summary Diagnoses	2002
FI4 : positional arithmetic	20171-2	CAT-SIN	15641/17240	-999	-999	-999	0.058307	0.70901	MULTINOMIAL-LOGISTIC	100089	Online follow-up	116	Cognitive function online	118	Fluid intelligence / reasoning	118
Operation code: echocardiogram/transoesophageal echo	20004#1516	CAT-MUL	32219/36(32255)	0.314676	-0.0118356	0.642049	0.0591257	0.70901	LOGISTIC-BINARY	100000	UK Biobank Assessment Centre	100071	Verbal interview	100076	Operations	100076
Diagnoses - main ICD10: R21 Rash and other nonspecific skin eruption	41202#R21	CAT-MUL	32223/32(32255)	0.334865	-0.0139102	0.68288	0.0595836	0.70901	LOGISTIC-BINARY	100091	Health-related outcomes	2000	Hospital inpatient	2002	Summary Diagnoses	2002
Diagnoses - secondary ICD10: R50.9 Fever, unspecified	41204#R509	CAT-MUL	32139/116(32255)	0.175065	-0.00719822	0.357301	0.0597161	0.70901	LOGISTIC-BINARY	100091	Health-related outcomes	2000	Hospital inpatient	2002	Summary Diagnoses	2002
Diagnoses - secondary ICD10: T31.0 Burns involving less than 10% of body surface	41204#T310	CAT-MUL	32243/12(32255)	0.546052	-0.0252283	1.11372	0.0600688	0.70901	LOGISTIC-BINARY	100091	Health-related outcomes	2000	Hospital inpatient	2002	Summary Diagnoses	2002
Home location at assessment - north co-ordinate (rounded)	20075	INTEGER	31957	-0.00956369	-0.0195393	0.000411961	0.0602406	0.70901	LINEAR	100000	UK Biobank Assessment Centre	100021	Recruitment	100024	Reception	100024
Place of birth in UK - east co-ordinate	130	INTEGER	31483	0.00957483	-0.00042877	0.0195784	0.0606606	0.70901	LINEAR	100000	UK Biobank Assessment Centre	100071	Verbal interview	100072	Early life factors	100072
Mean L2 in body of corpus callosum on FA skeleton	25251	CONTINUOUS	30465	0.00995302	-0.000473002	0.020379	0.0613381	0.70901	LINEAR	100000	UK Biobank Assessment Centre	100003	Imaging	100	Brain MRI	134
Diagnoses - main ICD10: M70.2 Olecranon bursitis	41202#M702	CAT-MUL	32239/16(32255)	-0.473024	-0.972703	0.0199703	0.0613968	0.70901	LOGISTIC-BINARY	100091	Health-related outcomes	2000	Hospital inpatient	2002	Summary Diagnoses	2002
Mean ISOVF in cingulum hippocampus on FA skeleton (left)	25477	CONTINUOUS	30465	-0.0101858	-0.0208593	0.000487635	0.0614248	0.70901	LINEAR	100000	UK Biobank Assessment Centre	100003	Imaging	100	Brain MRI	134
Diagnoses - main ICD9	41203#7865.0	CAT-MUL	32243/12(32255)	0.556561	-0.0202997	1.15022	0.061614	0.70901	LOGISTIC-BINARY	100091	Health-related outcomes	2000	Hospital inpatient	2002	Summary Diagnoses	2002
Diagnoses - main ICD10: N32.8 Other specified disorders of bladder	41202#N328	CAT-MUL	32093/162(32255)	0.146614	-0.00719869	0.300531	0.0617912	0.70901	LOGISTIC-BINARY	100091	Health-related outcomes	2000	Hospital inpatient	2002	Summary Diagnoses	2002
Diagnoses - main ICD10: I25.1 Atherosclerotic heart disease	41202#I251	CAT-MUL	31484/771(32255)	-0.0685012	-0.140465	0.00344999	0.0620474	0.70901	LOGISTIC-BINARY	100091	Health-related outcomes	2000	Hospital inpatient	2002	Summary Diagnoses	2002
Diagnoses - main ICD10: O68.1 Labour and delivery complicated by meconium in amniotic fluid	41202#O681	CAT-MUL	32215/40(32255)	-0.300995	-0.618011	0.0149232	0.0623285	0.70901	LOGISTIC-BINARY	100091	Health-related outcomes	2000	Hospital inpatient	2002	Summary Diagnoses	2002
Mean ICVF in corticospinal tract on FA skeleton (right)	25350	CONTINUOUS	30465	-0.0103393	-0.0212164	0.00053784	0.0624545	0.70901	LINEAR	100000	UK Biobank Assessment Centre	100003	Imaging	100	Brain MRI	134
Mean OD in external capsule on FA skeleton (right)	25424	CONTINUOUS	30465	-0.0103638	-0.0212711	0.000543613	0.0625626	0.70901	LINEAR	100000	UK Biobank Assessment Centre	100003	Imaging	100	Brain MRI	134
Mean MD in corticospinal tract on FA skeleton (left)	25111	CONTINUOUS	30465	0.0105963	-0.000557657	0.0217503	0.062606	0.70901	LINEAR	100000	UK Biobank Assessment Centre	100003	Imaging	100	Brain MRI	134
Diagnoses - secondary ICD10: Z88.6 Personal history of allergy to analgesic agent	41204#Z886	CAT-MUL	32046/209(32255)	0.129485	-0.00685955	0.265788	0.0626266	0.70901	LOGISTIC-BINARY	100091	Health-related outcomes	2000	Hospital inpatient	2002	Summary Diagnoses	2002
Recent feelings of inadequacy	20507	CAT-SIN	22460	0.032093	-0.00169938	0.0658853	0.062696	0.70901	ORDERED-LOGISTIC	100089	Online follow-up	136	Mental health	138	Depression	138
Diagnoses - secondary ICD10: K64.9 Haemorrhoids, unspecified	41204#K649	CAT-MUL	32169/86(32255)	-0.200913	-0.412626	0.0106334	0.0627699	0.70901	LOGISTIC-BINARY	100091	Health-related outcomes	2000	Hospital inpatient	2002	Summary Diagnoses	2002
Interval between previous point and current one in alphanumeric path (trail #2)	6773	INTEGER	20948	0.0116852	-0.000626713	0.0239971	0.0628566	0.70901	LINEAR	100000	UK Biobank Assessment Centre	100026	Cognitive function	505	Trail making	505
Diagnoses - secondary ICD10: Z50.9 Care involving use of rehabilitation procedure, unspecified	41204#Z509	CAT-MUL	32242/13(32255)	0.513138	-0.0284537	1.0554	0.0633003	0.70901	LOGISTIC-BINARY	100091	Health-related outcomes	2000	Hospital inpatient	2002	Summary Diagnoses	2002
Friendships satisfaction	4570	CAT-SIN	10749	0.0348005	-0.00193414	0.0715352	0.0633666	0.70901	ORDERED-LOGISTIC	100000	UK Biobank Assessment Centre	100025	Touchscreen	100059	Psychosocial factors	100060
Operation code: cystectomy	20004#1429	CAT-MUL	32099/156(32255)	0.149712	-0.00838617	0.30774	0.0633851	0.70901	LOGISTIC-BINARY	100000	UK Biobank Assessment Centre	100071	Verbal interview	100076	Operations	100076
Mean MD in middle cerebellar peduncle on FA skeleton	25104	CONTINUOUS	30465	0.00970252	-0.000546151	0.0199512	0.0635215	0.70901	LINEAR	100000	UK Biobank Assessment Centre	100003	Imaging	100	Brain MRI	134
Mean MO in superior longitudinal fasciculus on FA skeleton (left)	25193	CONTINUOUS	30465	0.0103443	-0.00060583	0.0212945	0.0640929	0.711924	LINEAR	100000	UK Biobank Assessment Centre	100003	Imaging	100	Brain MRI	134
Diagnoses - main ICD10: N20.0 Calculus of kidney	41202#N200	CAT-MUL	32092/163(32255)	0.14505	-0.00869755	0.298804	0.0644244	0.711924	LOGISTIC-BINARY	100091	Health-related outcomes	2000	Hospital inpatient	2002	Summary Diagnoses	2002
Diagnoses - secondary ICD10: G99.2 Myelopathy in diseases classified elsewhere	41204#G992	CAT-MUL	32234/21(32255)	0.404918	-0.0250754	0.834314	0.0646422	0.711924	LOGISTIC-BINARY	100091	Health-related outcomes	2000	Hospital inpatient	2002	Summary Diagnoses	2002
Waist circumference	48	CONTINUOUS	32240	0.00819447	-0.000507868	0.0168968	0.0649522	0.711924	LINEAR	100000	UK Biobank Assessment Centre	100006	Physical measures	100008	Anthropometry	100010
Weighted-mean ISOVF in tract superior longitudinal fasciculus (right)	25726	CONTINUOUS	30465	-0.00940422	-0.0193989	0.000590446	0.0651564	0.711924	LINEAR	100000	UK Biobank Assessment Centre	100003	Imaging	100	Brain MRI	135
Diagnoses - secondary ICD10: Z50.7 Occupational therapy and vocational rehabilitation, not elsewhere classified	41204#Z507	CAT-MUL	32241/14(32255)	0.499523	-0.0300534	1.03329	0.0652588	0.711924	LOGISTIC-BINARY	100091	Health-related outcomes	2000	Hospital inpatient	2002	Summary Diagnoses	2002
Diastolic blood pressure, automated reading	4079	INTEGER	30419	0.0101997	-0.000646289	0.0210457	0.0653026	0.711924	LINEAR	100000	UK Biobank Assessment Centre	100006	Physical measures	100011	Blood pressure	100011
Mean ISOVF in sagittal stratum on FA skeleton (left)	25471	CONTINUOUS	30465	-0.0099354	-0.0205212	0.000650408	0.0658347	0.713058	LINEAR	100000	UK Biobank Assessment Centre	100003	Imaging	100	Brain MRI	134
Mean ICVF in external capsule on FA skeleton (right)	25376	CONTINUOUS	30465	-0.00959332	-0.0198277	0.000641093	0.0661808	0.713058	LINEAR	100000	UK Biobank Assessment Centre	100003	Imaging	100	Brain MRI	134
Mean ISOVF in uncinate fasciculus on FA skeleton (left)	25485	CONTINUOUS	30465	-0.0103743	-0.0214456	0.000697121	0.0662749	0.713058	LINEAR	100000	UK Biobank Assessment Centre	100003	Imaging	100	Brain MRI	134
Weighted-mean L2 in tract posterior thalamic radiation (right)	25616	CONTINUOUS	30465	0.00948545	-0.00064224	0.0196131	0.0664048	0.713058	LINEAR	100000	UK Biobank Assessment Centre	100003	Imaging	100	Brain MRI	135
Mean MO in cerebral peduncle on FA skeleton (right)	25166	CONTINUOUS	30465	-0.0101926	-0.0210913	0.000706201	0.0668066	0.713058	LINEAR	100000	UK Biobank Assessment Centre	100003	Imaging	100	Brain MRI	134
Diagnoses - main ICD10: J98.4 Other disorders of lung	41202#J984	CAT-MUL	32244/11(32255)	-0.548583	-1.14154	0.0383573	0.0674795	0.713058	LOGISTIC-BINARY	100091	Health-related outcomes	2000	Hospital inpatient	2002	Summary Diagnoses	2002
Operation code: cervix surgery	20004#1511	CAT-MUL	32095/160(32255)	0.145894	-0.0106032	0.302231	0.0675234	0.713058	LOGISTIC-BINARY	100000	UK Biobank Assessment Centre	100071	Verbal interview	100076	Operations	100076
Operation code: tonsillectomy / tonsil surgery	20004#1561	CAT-MUL	30740/1515(32255)	0.048244	-0.00348223	0.0999783	0.0675586	0.713058	LOGISTIC-BINARY	100000	UK Biobank Assessment Centre	100071	Verbal interview	100076	Operations	100076
Diagnoses - main ICD10: R00.2 Palpitations	41202#R002	CAT-MUL	32108/147(32255)	0.151026	-0.011013	0.313138	0.0677807	0.713058	LOGISTIC-BINARY	100091	Health-related outcomes	2000	Hospital inpatient	2002	Summary Diagnoses	2002
Mean ICVF in cingulum cingulate gyrus on FA skeleton (right)	25378	CONTINUOUS	30465	-0.0098624	-0.0204556	0.000730768	0.0680367	0.713058	LINEAR	100000	UK Biobank Assessment Centre	100003	Imaging	100	Brain MRI	134
Mean L1 in cingulum cingulate gyrus on FA skeleton (left)	25235	CONTINUOUS	30465	0.00994177	-0.000737523	0.0206211	0.0680592	0.713058	LINEAR	100000	UK Biobank Assessment Centre	100003	Imaging	100	Brain MRI	134
Diagnoses - main ICD10: J90 Pleural effusion, not elsewhere classified	41202#J90	CAT-MUL	32220/35(32255)	0.308969	-0.022896	0.641095	0.0680659	0.713058	LOGISTIC-BINARY	100091	Health-related outcomes	2000	Hospital inpatient	2002	Summary Diagnoses	2002
Mean L2 in fornix cres+stria terminalis on FA skeleton (right)	25286	CONTINUOUS	30465	0.00887426	-0.000704113	0.0184526	0.0693867	0.713058	LINEAR	100000	UK Biobank Assessment Centre	100003	Imaging	100	Brain MRI	134
Diagnoses - secondary ICD10: M65.3 Trigger finger	41204#M653	CAT-MUL	32239/16(32255)	0.457572	-0.0378451	0.951568	0.0695695	0.713058	LOGISTIC-BINARY	100091	Health-related outcomes	2000	Hospital inpatient	2002	Summary Diagnoses	2002
Diagnoses - main ICD10: I30.9 Acute pericarditis, unspecified	41202#I309	CAT-MUL	32245/10(32255)	0.577293	-0.0448762	1.20562	0.0697788	0.713058	LOGISTIC-BINARY	100091	Health-related outcomes	2000	Hospital inpatient	2002	Summary Diagnoses	2002
Diagnoses - main ICD10: S66.3 Injury of extensor muscle and tendon of other finger at wrist and hand level	41202#S663	CAT-MUL	32238/17(32255)	0.445761	-0.0346593	0.930074	0.0698861	0.713058	LOGISTIC-BINARY	100091	Health-related outcomes	2000	Hospital inpatient	2002	Summary Diagnoses	2002
Diagnoses - main ICD10: H92.0 Otalgia	41202#H920	CAT-MUL	32237/18(32255)	0.426778	-0.0346727	0.888681	0.0700951	0.713058	LOGISTIC-BINARY	100091	Health-related outcomes	2000	Hospital inpatient	2002	Summary Diagnoses	2002
Diagnoses - secondary ICD10: M15.9 Polyarthrosis, unspecified	41204#M159	CAT-MUL	32140/115(32255)	0.170064	-0.0139358	0.354165	0.0701116	0.713058	LOGISTIC-BINARY	100091	Health-related outcomes	2000	Hospital inpatient	2002	Summary Diagnoses	2002
Mean MO in cingulum hippocampus on FA skeleton (left)	25189	CONTINUOUS	30465	0.0102548	-0.000842453	0.021352	0.0701129	0.713058	LINEAR	100000	UK Biobank Assessment Centre	100003	Imaging	100	Brain MRI	134
Diagnoses - secondary ICD10: T81.0 Haemorrhage and haematoma complicating a procedure, not elsewhere classified	41204#T810	CAT-MUL	32104/151(32255)	0.148219	-0.0123843	0.308691	0.0703514	0.713058	LOGISTIC-BINARY	100091	Health-related outcomes	2000	Hospital inpatient	2002	Summary Diagnoses	2002
Diagnoses - main ICD10: M51.3 Other specified intervertebral disk degeneration	41202#M513	CAT-MUL	32174/81(32255)	0.201572	-0.0168333	0.419932	0.0704285	0.713058	LOGISTIC-BINARY	100091	Health-related outcomes	2000	Hospital inpatient	2002	Summary Diagnoses	2002
Volume of grey matter in V Cerebellum (left)	25895	CONTINUOUS	32255	-0.00896215	-0.0186767	0.000752389	0.0705796	0.713058	LINEAR	1101	UK Biobank Assessment Centre		Imaging		Imaging	1101
Volume of grey matter in Temporal Fusiform Cortex, anterior division (left)	25854	CONTINUOUS	32255	0.00918429	-0.00077481	0.0191434	0.0706862	0.713058	LINEAR	1101	UK Biobank Assessment Centre		Imaging		Imaging	1101
Diagnoses - secondary ICD10: T93.2 Sequelae of other fractures of lower limb	41204#T932	CAT-MUL	32240/15(32255)	-0.465887	-0.974196	0.0383882	0.0708984	0.713058	LOGISTIC-BINARY	100091	Health-related outcomes	2000	Hospital inpatient	2002	Summary Diagnoses	2002
Diagnoses - main ICD10: N41.9 Inflammatory disease of prostate, unspecified	41202#N419	CAT-MUL	32216/39(32255)	0.289741	-0.0246748	0.605732	0.0714854	0.713058	LOGISTIC-BINARY	100091	Health-related outcomes	2000	Hospital inpatient	2002	Summary Diagnoses	2002
Weighted-mean FA in tract posterior thalamic radiation (right)	25508	CONTINUOUS	30465	-0.00992828	-0.0207284	0.000871858	0.0715845	0.713058	LINEAR	100000	UK Biobank Assessment Centre	100003	Imaging	100	Brain MRI	135
Diagnoses - main ICD10: D06.9 Cervix, unspecified	41202#D069	CAT-MUL	32223/32(32255)	0.323468	-0.0291027	0.675359	0.0717333	0.713058	LOGISTIC-BINARY	100091	Health-related outcomes	2000	Hospital inpatient	2002	Summary Diagnoses	2002
Mean L3 in middle cerebellar peduncle on FA skeleton	25296	CONTINUOUS	30465	0.01004	-0.000906329	0.0209864	0.0722256	0.713058	LINEAR	100000	UK Biobank Assessment Centre	100003	Imaging	100	Brain MRI	134
Volume of grey matter in I-IV Cerebellum (right)	25894	CONTINUOUS	32255	-0.0091374	-0.0191032	0.000828431	0.0723283	0.713058	LINEAR	1101	UK Biobank Assessment Centre		Imaging		Imaging	1101
Weighted-mean MO in tract inferior longitudinal fasciculus (right)	25557	CONTINUOUS	30465	-0.00987245	-0.0206585	0.000913625	0.0728202	0.713058	LINEAR	100000	UK Biobank Assessment Centre	100003	Imaging	100	Brain MRI	135
Mean L3 in body of corpus callosum on FA skeleton	25299	CONTINUOUS	30465	0.00957125	-0.000895141	0.0200376	0.0730774	0.713058	LINEAR	100000	UK Biobank Assessment Centre	100003	Imaging	100	Brain MRI	134
Diagnoses - secondary ICD10: H04.1 Other disorders of lachrymal gland	41204#H041	CAT-MUL	32239/16(32255)	-0.446596	-0.939729	0.0403252	0.0734936	0.713058	LOGISTIC-BINARY	100091	Health-related outcomes	2000	Hospital inpatient	2002	Summary Diagnoses	2002
Volume of grey matter in Parietal Operculum Cortex (left)	25866	CONTINUOUS	32255	-0.00919926	-0.0192791	0.000880603	0.0736558	0.713058	LINEAR	1101	UK Biobank Assessment Centre		Imaging		Imaging	1101
Diagnoses - main ICD10: J13 Pneumonia due to Streptococcus pneumoniae	41202#J13	CAT-MUL	32242/13(32255)	0.497647	-0.049165	1.04433	0.0739463	0.713058	LOGISTIC-BINARY	100091	Health-related outcomes	2000	Hospital inpatient	2002	Summary Diagnoses	2002
Diagnoses - secondary ICD10: E11.9 Without complications	41204#E119	CAT-MUL	31506/749(32255)	0.0664712	-0.00642048	0.139409	0.0739587	0.713058	LOGISTIC-BINARY	100091	Health-related outcomes	2000	Hospital inpatient	2002	Summary Diagnoses	2002
Diagnoses - main ICD10: S00.8 Superficial injury of other parts of head	41202#S008	CAT-MUL	32238/17(32255)	0.430962	-0.0416169	0.905743	0.0740794	0.713058	LOGISTIC-BINARY	100091	Health-related outcomes	2000	Hospital inpatient	2002	Summary Diagnoses	2002
Diagnoses - main ICD10: R15 Faecal incontinence	41202#R15	CAT-MUL	32177/78(32255)	0.201183	-0.0199341	0.421972	0.0742779	0.713058	LOGISTIC-BINARY	100091	Health-related outcomes	2000	Hospital inpatient	2002	Summary Diagnoses	2002
Diagnoses - main ICD10: M23.33 Other meniscus derangements (Medial collateral ligament or Other and unspecified medial meniscus)	41202#M2333	CAT-MUL	32181/74(32255)	0.206892	-0.0205607	0.434209	0.0744932	0.713058	LOGISTIC-BINARY	100091	Health-related outcomes	2000	Hospital inpatient	2002	Summary Diagnoses	2002
Diagnoses - secondary ICD10: Z47.0 Follow-up care involving removal of fracture plate and other internal fixation device	41204#Z470	CAT-MUL	32244/11(32255)	-0.53673	-1.12982	0.0520436	0.0746914	0.713058	LOGISTIC-BINARY	100091	Health-related outcomes	2000	Hospital inpatient	2002	Summary Diagnoses	2002
Weighted-mean MD in tract medial lemniscus (right)	25533	CONTINUOUS	30465	0.00935477	-0.000956158	0.0196657	0.0753675	0.713058	LINEAR	100000	UK Biobank Assessment Centre	100003	Imaging	100	Brain MRI	135
Diagnoses - main ICD10: H53.8 Other visual disturbances	41202#H538	CAT-MUL	32244/11(32255)	-0.534752	-1.12858	0.0535854	0.0756477	0.713058	LOGISTIC-BINARY	100091	Health-related outcomes	2000	Hospital inpatient	2002	Summary Diagnoses	2002
Mean ICVF in retrolenticular part of internal capsule on FA skeleton (right)	25364	CONTINUOUS	30465	-0.00983539	-0.0206869	0.00101617	0.075661	0.713058	LINEAR	100000	UK Biobank Assessment Centre	100003	Imaging	100	Brain MRI	134
Mean ICVF in superior fronto-occipital fasciculus on FA skeleton (right)	25386	CONTINUOUS	30465	-0.00898134	-0.0188943	0.000931622	0.0757698	0.713058	LINEAR	100000	UK Biobank Assessment Centre	100003	Imaging	100	Brain MRI	134
Diagnoses - main ICD10: J34.8 Other specified disorders of nose and nasal sinuses	41202#J348	CAT-MUL	32130/125(32255)	-0.159624	-0.336221	0.0168329	0.0763205	0.713058	LOGISTIC-BINARY	100091	Health-related outcomes	2000	Hospital inpatient	2002	Summary Diagnoses	2002
Diagnoses - main ICD10: K29.8 Duodenitis	41202#K298	CAT-MUL	32085/170(32255)	0.13604	-0.0144982	0.286646	0.0765758	0.713058	LOGISTIC-BINARY	100091	Health-related outcomes	2000	Hospital inpatient	2002	Summary Diagnoses	2002
Diagnoses - secondary ICD10: M75.3 Calcific tendinitis of shoulder	41204#M753	CAT-MUL	32245/10(32255)	-0.559777	-1.18733	0.057697	0.077096	0.713058	LOGISTIC-BINARY	100091	Health-related outcomes	2000	Hospital inpatient	2002	Summary Diagnoses	2002
Mean OD in body of corpus callosum on FA skeleton	25395	CONTINUOUS	30465	0.00981751	-0.00107207	0.0207071	0.0772252	0.713058	LINEAR	100000	UK Biobank Assessment Centre	100003	Imaging	100	Brain MRI	134
Mean ICVF in external capsule on FA skeleton (left)	25377	CONTINUOUS	30465	-0.00913788	-0.0192808	0.00100508	0.0774364	0.713058	LINEAR	100000	UK Biobank Assessment Centre	100003	Imaging	100	Brain MRI	134
Comparative height size at age 10	1697	CAT-SIN	31959	0.0188596	-0.00208511	0.0398042	0.0775943	0.713058	ORDERED-LOGISTIC	100000	UK Biobank Assessment Centre	100025	Touchscreen	100033	Early life factors	100033
Diagnoses - main ICD10: D07.5 Prostate	41202#D075	CAT-MUL	32242/13(32255)	0.498825	-0.0522198	1.05812	0.0776347	0.713058	LOGISTIC-BINARY	100091	Health-related outcomes	2000	Hospital inpatient	2002	Summary Diagnoses	2002
Weighted-mean ISOVF in tract uncinate fasciculus (right)	25730	CONTINUOUS	30465	-0.00976168	-0.020625	0.00110169	0.0782032	0.713058	LINEAR	100000	UK Biobank Assessment Centre	100003	Imaging	100	Brain MRI	135
Weighted-mean ISOVF in tract inferior fronto-occipital fasciculus (right)	25717	CONTINUOUS	30465	-0.00965246	-0.0203971	0.00109221	0.0782822	0.713058	LINEAR	100000	UK Biobank Assessment Centre	100003	Imaging	100	Brain MRI	135
Time to complete round	400	INTEGER	31984	0.00947093	-0.00107575	0.0200176	0.0783978	0.713058	LINEAR	100000	UK Biobank Assessment Centre	100026	Cognitive function	100030	Pairs matching	100030
Diagnoses - main ICD10: M19.97 Arthrosis, unspecified (Ankle and foot)	41202#M1997	CAT-MUL	32170/85(32255)	-0.19108	-0.404192	0.0217743	0.0786542	0.713058	LOGISTIC-BINARY	100091	Health-related outcomes	2000	Hospital inpatient	2002	Summary Diagnoses	2002
Diagnoses - main ICD10: O42.0 Premature rupture of membranes, onset of labour within 24 hours	41202#O420	CAT-MUL	32239/16(32255)	0.438816	-0.0527432	0.926676	0.0786715	0.713058	LOGISTIC-BINARY	100091	Health-related outcomes	2000	Hospital inpatient	2002	Summary Diagnoses	2002
Mean ICVF in cerebral peduncle on FA skeleton (right)	25358	CONTINUOUS	30465	-0.00978094	-0.0206832	0.00112134	0.0786821	0.713058	LINEAR	100000	UK Biobank Assessment Centre	100003	Imaging	100	Brain MRI	134
Diagnoses - secondary ICD10: K29.8 Duodenitis	41204#K298	CAT-MUL	31864/391(32255)	0.0894444	-0.0103837	0.1893	0.0790873	0.713058	LOGISTIC-BINARY	100091	Health-related outcomes	2000	Hospital inpatient	2002	Summary Diagnoses	2002
Diagnoses - main ICD10: I84.1 Internal haemorrhoids with other complications	41202#I841	CAT-MUL	32080/175(32255)	0.133278	-0.0156061	0.282215	0.0793811	0.713058	LOGISTIC-BINARY	100091	Health-related outcomes	2000	Hospital inpatient	2002	Summary Diagnoses	2002
Weighted-mean ISOVF in tract superior thalamic radiation (left)	25727	CONTINUOUS	30465	-0.00847281	-0.0179417	0.000996083	0.0794655	0.713058	LINEAR	100000	UK Biobank Assessment Centre	100003	Imaging	100	Brain MRI	135
Mean ISOVF in medial lemniscus on FA skeleton (left)	25449	CONTINUOUS	30465	0.0092574	-0.00108924	0.019604	0.079492	0.713058	LINEAR	100000	UK Biobank Assessment Centre	100003	Imaging	100	Brain MRI	134
Volume of ventricular cerebrospinal fluid	25004	CONTINUOUS	32255	0.00793433	-0.000956203	0.0168249	0.0802608	0.713058	LINEAR	100000	UK Biobank Assessment Centre	100003	Imaging	100	Brain MRI	110
Diagnoses - secondary ICD10: Z51.8 Other specified medical care	41204#Z518	CAT-MUL	32244/11(32255)	0.519207	-0.0677212	1.09474	0.0803956	0.713058	LOGISTIC-BINARY	100091	Health-related outcomes	2000	Hospital inpatient	2002	Summary Diagnoses	2002
Diagnoses - secondary ICD10: D86.0 Sarcoidosis of lung	41204#D860	CAT-MUL	32242/13(32255)	0.488721	-0.060324	1.0363	0.0806089	0.713058	LOGISTIC-BINARY	100091	Health-related outcomes	2000	Hospital inpatient	2002	Summary Diagnoses	2002
Diagnoses - main ICD10: D48.1 Connective and other soft tissue	41202#D481	CAT-MUL	32238/17(32255)	0.431311	-0.0522583	0.916119	0.0807568	0.713058	LOGISTIC-BINARY	100091	Health-related outcomes	2000	Hospital inpatient	2002	Summary Diagnoses	2002
Mean ICVF in superior longitudinal fasciculus on FA skeleton (left)	25385	CONTINUOUS	30465	-0.00955273	-0.0202747	0.00116928	0.0807706	0.713058	LINEAR	100000	UK Biobank Assessment Centre	100003	Imaging	100	Brain MRI	134
Hand grip strength (right)	47	INTEGER	32162	-0.0066322	-0.0140774	0.000812996	0.0808193	0.713058	LINEAR	100000	UK Biobank Assessment Centre	100006	Physical measures	100019	Hand grip strength	100019
Mean L1 in fornix cres+stria terminalis on FA skeleton (right)	25238	CONTINUOUS	30465	0.00925059	-0.0011364	0.0196376	0.0808903	0.713058	LINEAR	100000	UK Biobank Assessment Centre	100003	Imaging	100	Brain MRI	134
Volume of grey matter in Middle Temporal Gyrus, posterior division (left)	25804	CONTINUOUS	32255	-0.00908338	-0.0192851	0.00111834	0.0809644	0.713058	LINEAR	1101	UK Biobank Assessment Centre		Imaging		Imaging	1101
Diagnoses - secondary ICD10: J33.8 Other polyp of sinus	41204#J338	CAT-MUL	32242/13(32255)	-0.490239	-1.04177	0.0617107	0.0813164	0.713058	LOGISTIC-BINARY	100091	Health-related outcomes	2000	Hospital inpatient	2002	Summary Diagnoses	2002
Diagnoses - secondary ICD10: Z83.5 Family history of eye and ear disorders	41204#Z835	CAT-MUL	32171/84(32255)	0.189889	-0.0236818	0.403515	0.0813902	0.713058	LOGISTIC-BINARY	100091	Health-related outcomes	2000	Hospital inpatient	2002	Summary Diagnoses	2002
Weighted-mean ICVF in tract cingulate gyrus part of cingulum (left)	25654	CONTINUOUS	30465	-0.00950881	-0.0202076	0.00118996	0.0815118	0.713058	LINEAR	100000	UK Biobank Assessment Centre	100003	Imaging	100	Brain MRI	135
Diagnoses - main ICD10: H33.5 Other retinal detachments	41202#H335	CAT-MUL	32241/14(32255)	0.469212	-0.0572591	0.999412	0.0815682	0.713058	LOGISTIC-BINARY	100091	Health-related outcomes	2000	Hospital inpatient	2002	Summary Diagnoses	2002
Diagnoses - main ICD10: N80.3 Endometriosis of pelvic peritoneum	41202#N803	CAT-MUL	32224/31(32255)	-0.317411	-0.67538	0.0388905	0.0816547	0.713058	LOGISTIC-BINARY	100091	Health-related outcomes	2000	Hospital inpatient	2002	Summary Diagnoses	2002
Diagnoses - secondary ICD10: N73.6 Female pelvic peritoneal adhesions	41204#N736	CAT-MUL	32089/166(32255)	0.136308	-0.0173219	0.289655	0.0817419	0.713058	LOGISTIC-BINARY	100091	Health-related outcomes	2000	Hospital inpatient	2002	Summary Diagnoses	2002
Diagnoses - main ICD10: C50.2 Upper-inner quadrant of breast	41202#C502	CAT-MUL	32209/46(32255)	-0.26047	-0.555438	0.032998	0.0826835	0.719462	LOGISTIC-BINARY	100091	Health-related outcomes	2000	Hospital inpatient	2002	Summary Diagnoses	2002
Diagnoses - main ICD10: N80.1 Endometriosis of ovary	41202#N801	CAT-MUL	32211/44(32255)	-0.265478	-0.566508	0.0344019	0.0833787	0.719462	LOGISTIC-BINARY	100091	Health-related outcomes	2000	Hospital inpatient	2002	Summary Diagnoses	2002
Diagnoses - secondary ICD10: Z80.1 Family history of malignant neoplasm of trachea, bronchus and lung	41204#Z801	CAT-MUL	32242/13(32255)	-0.475358	-1.01318	0.0641402	0.0836143	0.719462	LOGISTIC-BINARY	100091	Health-related outcomes	2000	Hospital inpatient	2002	Summary Diagnoses	2002
Weighted-mean ICVF in tract forceps minor	25661	CONTINUOUS	30465	-0.00940718	-0.0200688	0.00125443	0.0837429	0.719462	LINEAR	100000	UK Biobank Assessment Centre	100003	Imaging	100	Brain MRI	135
Diagnoses - secondary ICD10: M79.09 Rheumatism, unspecified (Site unspecified)	41204#M7909	CAT-MUL	32235/20(32255)	-0.390665	-0.834939	0.0504882	0.0837463	0.719462	LOGISTIC-BINARY	100091	Health-related outcomes	2000	Hospital inpatient	2002	Summary Diagnoses	2002
Mean ISOVF in external capsule on FA skeleton (left)	25473	CONTINUOUS	30465	-0.00946756	-0.0202127	0.00127762	0.0841798	0.719462	LINEAR	100000	UK Biobank Assessment Centre	100003	Imaging	100	Brain MRI	134
Diagnoses - main ICD10: N94.6 Dysmenorrhoea, unspecified	41202#N946	CAT-MUL	32222/33(32255)	-0.307228	-0.657023	0.0404549	0.0842936	0.719462	LOGISTIC-BINARY	100091	Health-related outcomes	2000	Hospital inpatient	2002	Summary Diagnoses	2002
External causes - ICD10: Y95 Nosocomial condition	41201#Y95	CAT-MUL	32242/13(32255)	0.487913	-0.0643635	1.04569	0.084582	0.719462	LOGISTIC-BINARY	100091	Health-related outcomes	2000	Hospital inpatient	2002	Summary Diagnoses	2002
Volume of grey matter in Frontal Operculum Cortex (right)	25863	CONTINUOUS	32255	0.00898467	-0.0012339	0.0192032	0.0848326	0.719462	LINEAR	1101	UK Biobank Assessment Centre		Imaging		Imaging	1101
Diagnoses - secondary ICD10: H01.0 Blepharitis	41204#H010	CAT-MUL	32235/20(32255)	0.384917	-0.0533559	0.822831	0.0849893	0.719462	LOGISTIC-BINARY	100091	Health-related outcomes	2000	Hospital inpatient	2002	Summary Diagnoses	2002
Number of incorrect matches in round	399	INTEGER	32130	0.00950054	-0.00131445	0.0203155	0.0851125	0.719462	LINEAR	100000	UK Biobank Assessment Centre	100026	Cognitive function	100030	Pairs matching	100030
External causes - ICD10: W23.9 Unspecified place	41201#W239	CAT-MUL	32230/25(32255)	-0.345643	-0.739966	0.0472964	0.085125	0.719462	LOGISTIC-BINARY	100091	Health-related outcomes	2000	Hospital inpatient	2002	Summary Diagnoses	2002
Mean ICVF in superior fronto-occipital fasciculus on FA skeleton (left)	25387	CONTINUOUS	30465	-0.00862017	-0.0184436	0.00120325	0.0854497	0.719464	LINEAR	100000	UK Biobank Assessment Centre	100003	Imaging	100	Brain MRI	134
Duration to complete numeric path (trail #1)	6348	INTEGER	20972	0.0109086	-0.00153179	0.023349	0.085678	0.719464	LINEAR	100000	UK Biobank Assessment Centre	100026	Cognitive function	505	Trail making	505
Diagnoses - main ICD10: R49.0 Dysphonia	41202#R490	CAT-MUL	32214/41(32255)	0.269105	-0.037834	0.576505	0.0859111	0.719464	LOGISTIC-BINARY	100091	Health-related outcomes	2000	Hospital inpatient	2002	Summary Diagnoses	2002
Diagnoses - main ICD10: Z09.2 Follow-up examination after chemotherapy for other conditions	41202#Z092	CAT-MUL	32135/120(32255)	-0.156729	-0.335775	0.0221348	0.0860406	0.719464	LOGISTIC-BINARY	100091	Health-related outcomes	2000	Hospital inpatient	2002	Summary Diagnoses	2002
Diagnoses - main ICD10: K92.1 Melaena	41202#K921	CAT-MUL	32181/74(32255)	0.2	-0.0285238	0.428543	0.0862737	0.719464	LOGISTIC-BINARY	100091	Health-related outcomes	2000	Hospital inpatient	2002	Summary Diagnoses	2002
Diagnoses - secondary ICD10: Z71.9 Counselling, unspecified	41204#Z719	CAT-MUL	32244/11(32255)	-0.523625	-1.12581	0.0725537	0.0866024	0.719464	LOGISTIC-BINARY	100091	Health-related outcomes	2000	Hospital inpatient	2002	Summary Diagnoses	2002
Diagnoses - main ICD10: Z08.9 Follow-up examination after unspecified treatment for malignant neoplasm	41202#Z089	CAT-MUL	32219/36(32255)	0.284828	-0.0412754	0.610885	0.0867614	0.719464	LOGISTIC-BINARY	100091	Health-related outcomes	2000	Hospital inpatient	2002	Summary Diagnoses	2002
Mean ISOVF in retrolenticular part of internal capsule on FA skeleton (left)	25461	CONTINUOUS	30465	-0.00964143	-0.0206852	0.00140234	0.0870626	0.719464	LINEAR	100000	UK Biobank Assessment Centre	100003	Imaging	100	Brain MRI	134
Transport type for commuting to job workplace: Walk	6143#2	CAT-MUL	17540/2982(20522)	-0.0341155	-0.0732094	0.0049595	0.0871026	0.719464	LOGISTIC-BINARY	100000	UK Biobank Assessment Centre	100025	Touchscreen	100062	Sociodemographics	100064
FI5 : family relationship calculation	20173-4	CAT-SIN	9642/17001	-999	-999	-999	0.0877277	0.722577	MULTINOMIAL-LOGISTIC	100089	Online follow-up	116	Cognitive function online	118	Fluid intelligence / reasoning	118
Diagnoses - main ICD10: H02.3 Blepharochalasis	41202#H023	CAT-MUL	32197/58(32255)	0.223944	-0.0333438	0.481477	0.0880808	0.723017	LOGISTIC-BINARY	100091	Health-related outcomes	2000	Hospital inpatient	2002	Summary Diagnoses	2002
Diagnoses - secondary ICD10: M67.4 Ganglion	41204#M674	CAT-MUL	32231/24(32255)	-0.349392	-0.750899	0.0527613	0.0882306	0.723017	LOGISTIC-BINARY	100091	Health-related outcomes	2000	Hospital inpatient	2002	Summary Diagnoses	2002
Mean L1 in genu of corpus callosum on FA skeleton	25202	CONTINUOUS	30465	0.00876087	-0.00133309	0.0188548	0.0889187	0.723072	LINEAR	100000	UK Biobank Assessment Centre	100003	Imaging	100	Brain MRI	134
Diagnoses - main ICD10: K01.1 Impacted teeth	41202#K011	CAT-MUL	32102/153(32255)	0.138041	-0.0211378	0.297058	0.0890051	0.723072	LOGISTIC-BINARY	100091	Health-related outcomes	2000	Hospital inpatient	2002	Summary Diagnoses	2002
Volume of grey matter in Supramarginal Gyrus, anterior division (right)	25819	CONTINUOUS	32255	-0.00931573	-0.0200531	0.00142167	0.0890426	0.723072	LINEAR	1101	UK Biobank Assessment Centre		Imaging		Imaging	1101
Mean FA in fornix cres+stria terminalis on FA skeleton (right)	25094	CONTINUOUS	30465	-0.00844982	-0.018192	0.0012924	0.0891367	0.723072	LINEAR	100000	UK Biobank Assessment Centre	100003	Imaging	100	Brain MRI	134
Diagnoses - secondary ICD10: C44.3 Skin of other and unspecified parts of face	41204#C443	CAT-MUL	32230/25(32255)	-0.337385	-0.726785	0.0528782	0.0893736	0.723693	LOGISTIC-BINARY	100091	Health-related outcomes	2000	Hospital inpatient	2002	Summary Diagnoses	2002
Operation code: thyroid surgery	20004#1224	CAT-MUL	32235/20(32255)	0.379929	-0.059852	0.82071	0.0906763	0.729544	LOGISTIC-BINARY	100000	UK Biobank Assessment Centre	100071	Verbal interview	100076	Operations	100076
Mean MD in superior cerebellar peduncle on FA skeleton (right)	25116	CONTINUOUS	30465	0.00860093	-0.0013787	0.0185806	0.0911801	0.729544	LINEAR	100000	UK Biobank Assessment Centre	100003	Imaging	100	Brain MRI	134
Current employment status: Unable to work because of sickness or disability	6142#4	CAT-MUL	31776/434(32210)	0.0818226	-0.0131166	0.17678	0.091189	0.729544	LOGISTIC-BINARY	100000	UK Biobank Assessment Centre	100025	Touchscreen	100062	Sociodemographics	100064
Diagnoses - main ICD10: J03.9 Acute tonsillitis, unspecified	41202#J039	CAT-MUL	32204/51(32255)	0.237368	-0.0385008	0.512503	0.0912591	0.729544	LOGISTIC-BINARY	100091	Health-related outcomes	2000	Hospital inpatient	2002	Summary Diagnoses	2002
Number of puzzles correct	21004	INTEGER	20818	0.0204282	-0.00330526	0.0441617	0.0916109	0.729544	ORDERED-LOGISTIC	100000	UK Biobank Assessment Centre	100026	Cognitive function	503	Tower rearranging	503
Diagnoses - secondary ICD10: E14.9 Without complications	41204#E149	CAT-MUL	32168/87(32255)	0.180916	-0.0293138	0.39126	0.0917108	0.729544	LOGISTIC-BINARY	100091	Health-related outcomes	2000	Hospital inpatient	2002	Summary Diagnoses	2002
Mean L3 in medial lemniscus on FA skeleton (right)	25304	CONTINUOUS	30465	0.00923002	-0.00149755	0.0199576	0.0917245	0.729544	LINEAR	100000	UK Biobank Assessment Centre	100003	Imaging	100	Brain MRI	134
Diagnoses - main ICD10: H61.2 Impacted cerumen	41202#H612	CAT-MUL	32244/11(32255)	-0.51248	-1.11211	0.0816954	0.0920886	0.730931	LOGISTIC-BINARY	100091	Health-related outcomes	2000	Hospital inpatient	2002	Summary Diagnoses	2002
Mean L3 in medial lemniscus on FA skeleton (left)	25305	CONTINUOUS	30465	0.00916231	-0.00152853	0.0198531	0.0930059	0.736053	LINEAR	100000	UK Biobank Assessment Centre	100003	Imaging	100	Brain MRI	134
Diagnoses - secondary ICD10: C78.7 Secondary malignant neoplasm of liver	41204#C787	CAT-MUL	32237/18(32255)	0.394451	-0.0656502	0.856432	0.0932198	0.736053	LOGISTIC-BINARY	100091	Health-related outcomes	2000	Hospital inpatient	2002	Summary Diagnoses	2002
Diagnoses - secondary ICD10: L72.1 Trichilemmal cyst	41204#L721	CAT-MUL	32233/22(32255)	0.358783	-0.0606705	0.779445	0.0939057	0.737328	LOGISTIC-BINARY	100091	Health-related outcomes	2000	Hospital inpatient	2002	Summary Diagnoses	2002
Mean L1 in superior longitudinal fasciculus on FA skeleton (right)	25240	CONTINUOUS	30465	0.00883495	-0.00150988	0.0191798	0.0941478	0.737328	LINEAR	100000	UK Biobank Assessment Centre	100003	Imaging	100	Brain MRI	134
Mean ICVF in cingulum cingulate gyrus on FA skeleton (left)	25379	CONTINUOUS	30465	-0.00905559	-0.0196651	0.0015539	0.0943438	0.737328	LINEAR	100000	UK Biobank Assessment Centre	100003	Imaging	100	Brain MRI	134
Diagnoses - secondary ICD10: B02.9 Zoster without complication	41204#B029	CAT-MUL	32245/10(32255)	-0.544059	-1.18731	0.0899081	0.0944398	0.737328	LOGISTIC-BINARY	100091	Health-related outcomes	2000	Hospital inpatient	2002	Summary Diagnoses	2002
Diagnoses - secondary ICD10: B34.9 Viral infection, unspecified	41204#B349	CAT-MUL	32221/34(32255)	0.284255	-0.0491828	0.61726	0.094457	0.737328	LOGISTIC-BINARY	100091	Health-related outcomes	2000	Hospital inpatient	2002	Summary Diagnoses	2002
Diagnoses - secondary ICD10: R72 Abnormality of white blood cells, not elsewhere classified	41204#R72	CAT-MUL	32243/12(32255)	0.480878	-0.0815449	1.04838	0.0950104	0.737772	LOGISTIC-BINARY	100091	Health-related outcomes	2000	Hospital inpatient	2002	Summary Diagnoses	2002
Diagnoses - main ICD10: K40.9 Unilateral or unspecified inguinal hernia, without obstruction or gangrene	41202#K409	CAT-MUL	31142/1113(32255)	0.0518688	-0.00904638	0.112829	0.0952368	0.737772	LOGISTIC-BINARY	100091	Health-related outcomes	2000	Hospital inpatient	2002	Summary Diagnoses	2002
Diagnoses - main ICD10: I84.3 External thrombosed haemorrhoids	41202#I843	CAT-MUL	32238/17(32255)	0.403243	-0.0712093	0.877631	0.0954395	0.737772	LOGISTIC-BINARY	100091	Health-related outcomes	2000	Hospital inpatient	2002	Summary Diagnoses	2002
Diagnoses - main ICD10: R87.6 Abnormal cytological findings	41202#R876	CAT-MUL	32149/106(32255)	0.162988	-0.0291407	0.354751	0.0960382	0.737772	LOGISTIC-BINARY	100091	Health-related outcomes	2000	Hospital inpatient	2002	Summary Diagnoses	2002
Diagnoses - secondary ICD10: C44.4 Skin of scalp and neck	41204#C444	CAT-MUL	32239/16(32255)	-0.422196	-0.921767	0.0750219	0.09605	0.737772	LOGISTIC-BINARY	100091	Health-related outcomes	2000	Hospital inpatient	2002	Summary Diagnoses	2002
Weighted-mean MD in tract posterior thalamic radiation (right)	25535	CONTINUOUS	30465	0.00850326	-0.00151123	0.0185178	0.0960702	0.737772	LINEAR	100000	UK Biobank Assessment Centre	100003	Imaging	100	Brain MRI	135
Volume of grey matter in VIIIa Cerebellum (left)	25909	CONTINUOUS	32255	-0.00807633	-0.0176026	0.00144996	0.096581	0.737772	LINEAR	1101	UK Biobank Assessment Centre		Imaging		Imaging	1101
Volume of grey matter in Supramarginal Gyrus, anterior division (left)	25818	CONTINUOUS	32255	-0.0090236	-0.0196673	0.0016201	0.0965833	0.737772	LINEAR	1101	UK Biobank Assessment Centre		Imaging		Imaging	1101
Diagnoses - main ICD10: R10.2 Pelvic and perineal pain	41202#R102	CAT-MUL	32189/66(32255)	-0.20617	-0.450132	0.0368716	0.0970344	0.737772	LOGISTIC-BINARY	100091	Health-related outcomes	2000	Hospital inpatient	2002	Summary Diagnoses	2002
Diagnoses - main ICD10: H00.1 Chalazion	41202#H001	CAT-MUL	32095/160(32255)	0.13142	-0.0241334	0.28695	0.0976793	0.737772	LOGISTIC-BINARY	100091	Health-related outcomes	2000	Hospital inpatient	2002	Summary Diagnoses	2002
Diagnoses - secondary ICD10: J45.9 Asthma, unspecified	41204#J459	CAT-MUL	30551/1704(32255)	0.0412223	-0.00764975	0.090097	0.0982643	0.737772	LOGISTIC-BINARY	100091	Health-related outcomes	2000	Hospital inpatient	2002	Summary Diagnoses	2002
Mean FA in corticospinal tract on FA skeleton (right)	25062	CONTINUOUS	30465	-0.00894893	-0.0195733	0.00167541	0.0987585	0.737772	LINEAR	100000	UK Biobank Assessment Centre	100003	Imaging	100	Brain MRI	134
Weighted-mean ISOVF in tract inferior longitudinal fasciculus (right)	25719	CONTINUOUS	30465	-0.00893153	-0.0195474	0.00168439	0.0991479	0.737772	LINEAR	100000	UK Biobank Assessment Centre	100003	Imaging	100	Brain MRI	135
Diagnoses - secondary ICD10: N40 Hyperplasia of prostate	41204#N40	CAT-MUL	31717/538(32255)	0.072577	-0.0136785	0.158948	0.0993065	0.737772	LOGISTIC-BINARY	100091	Health-related outcomes	2000	Hospital inpatient	2002	Summary Diagnoses	2002
Diagnoses - main ICD9	41203#7062.0	CAT-MUL	32238/17(32255)	0.416359	-0.078205	0.914582	0.0997722	0.737772	LOGISTIC-BINARY	100091	Health-related outcomes	2000	Hospital inpatient	2002	Summary Diagnoses	2002
Diagnoses - main ICD10: R33 Retention of urine	41202#R33	CAT-MUL	32093/162(32255)	0.129558	-0.024664	0.28408	0.0999526	0.737772	LOGISTIC-BINARY	100091	Health-related outcomes	2000	Hospital inpatient	2002	Summary Diagnoses	2002
Diagnoses - secondary ICD10: O70.1 Second degree perineal laceration during delivery	41204#O701	CAT-MUL	32134/121(32255)	-0.15456	-0.339408	0.0291467	0.100104	0.737772	LOGISTIC-BINARY	100091	Health-related outcomes	2000	Hospital inpatient	2002	Summary Diagnoses	2002
Final attempt correct	4294	CAT-SIN	161/10678(10839)	0.131355	-0.0251503	0.288073	0.100123	0.737772	LOGISTIC-BINARY	100000	UK Biobank Assessment Centre	100026	Cognitive function	100031	Prospective memory	100031
Diagnoses - secondary ICD10: R93.5 Abnormal findings on diagnostic imaging of other abdominal regions, including retroperitoneum	41204#R935	CAT-MUL	32239/16(32255)	0.421918	-0.0807757	0.92616	0.100342	0.737772	LOGISTIC-BINARY	100091	Health-related outcomes	2000	Hospital inpatient	2002	Summary Diagnoses	2002
Diagnoses - main ICD10: M23.51 Chronic instability of knee (Anterior cruciate ligament or Anterior horn of medial meniscus)	41202#M2351	CAT-MUL	32243/12(32255)	0.474367	-0.0908276	1.04219	0.100357	0.737772	LOGISTIC-BINARY	100091	Health-related outcomes	2000	Hospital inpatient	2002	Summary Diagnoses	2002
FI9 : concept interpolation	5556-4	CAT-SIN	2517/3717	-999	-999	-999	0.100365	0.737772	MULTINOMIAL-LOGISTIC	100000	UK Biobank Assessment Centre	100026	Cognitive function	100027	Fluid intelligence / reasoning	100027
Diagnoses - main ICD10: R06.5 Mouth breathing	41202#R065	CAT-MUL	32128/127(32255)	0.145787	-0.0283551	0.319896	0.100775	0.737772	LOGISTIC-BINARY	100091	Health-related outcomes	2000	Hospital inpatient	2002	Summary Diagnoses	2002
Mean L3 in superior fronto-occipital fasciculus on FA skeleton (right)	25338	CONTINUOUS	30465	0.00814662	-0.00158321	0.0178764	0.100785	0.737772	LINEAR	100000	UK Biobank Assessment Centre	100003	Imaging	100	Brain MRI	134
Job involves shift work	826	CAT-SIN	22116	0.0319845	-0.00622492	0.070194	0.100877	0.737772	ORDERED-LOGISTIC	100000	UK Biobank Assessment Centre	100025	Touchscreen	100062	Sociodemographics	100064
Discrepancy between T1 brain image and standard-space brain template (linearly-aligned)	25731	CONTINUOUS	32255	-0.00794597	-0.0174396	0.00154763	0.100908	0.737772	LINEAR	100000	UK Biobank Assessment Centre	100003	Imaging	100	Brain MRI	110
Diagnoses - main ICD10: K05.3 Chronic periodontitis	41202#K053	CAT-MUL	32218/37(32255)	-0.272397	-0.598526	0.0534059	0.101444	0.737772	LOGISTIC-BINARY	100091	Health-related outcomes	2000	Hospital inpatient	2002	Summary Diagnoses	2002
Diagnoses - secondary ICD10: I45.6 Preexcitation syndrome	41204#I456	CAT-MUL	32241/14(32255)	-0.43586	-0.95755	0.0857297	0.101449	0.737772	LOGISTIC-BINARY	100091	Health-related outcomes	2000	Hospital inpatient	2002	Summary Diagnoses	2002
Diagnoses - secondary ICD10: N20.0 Calculus of kidney	41204#N200	CAT-MUL	32185/70(32255)	0.19527	-0.0386798	0.429375	0.101941	0.737772	LOGISTIC-BINARY	100091	Health-related outcomes	2000	Hospital inpatient	2002	Summary Diagnoses	2002
Diagnoses - secondary ICD10: Z33 Pregnant state, incidental	41204#Z33	CAT-MUL	32227/28(32255)	-0.31587	-0.695442	0.0617761	0.102057	0.737772	LOGISTIC-BINARY	100091	Health-related outcomes	2000	Hospital inpatient	2002	Summary Diagnoses	2002
Operation code: upper limb surgery	20004#1498	CAT-MUL	32116/139(32255)	-0.139189	-0.306167	0.0276735	0.102153	0.737772	LOGISTIC-BINARY	100000	UK Biobank Assessment Centre	100071	Verbal interview	100076	Operations	100076
Mean OD in uncinate fasciculus on FA skeleton (right)	25436	CONTINUOUS	30465	-0.00906964	-0.019949	0.00180976	0.10227	0.737772	LINEAR	100000	UK Biobank Assessment Centre	100003	Imaging	100	Brain MRI	134
Mean OD in splenium of corpus callosum on FA skeleton	25396	CONTINUOUS	30465	-0.00875945	-0.0192716	0.00175268	0.102428	0.737772	LINEAR	100000	UK Biobank Assessment Centre	100003	Imaging	100	Brain MRI	134
Diagnoses - main ICD10: R41.3 Other amnesia	41202#R413	CAT-MUL	32236/19(32255)	0.373477	-0.0755269	0.82284	0.10301	0.737772	LOGISTIC-BINARY	100091	Health-related outcomes	2000	Hospital inpatient	2002	Summary Diagnoses	2002
Weighted-mean FA in tract inferior longitudinal fasciculus (right)	25503	CONTINUOUS	30465	-0.00891146	-0.0196406	0.00181767	0.103539	0.737772	LINEAR	100000	UK Biobank Assessment Centre	100003	Imaging	100	Brain MRI	135
Operation code: tympanic membrane surgery / ear drum repair	20004#1556	CAT-MUL	32214/41(32255)	-0.25378	-0.559707	0.0517923	0.103685	0.737772	LOGISTIC-BINARY	100000	UK Biobank Assessment Centre	100071	Verbal interview	100076	Operations	100076
Diagnoses - main ICD10: R94.3 Abnormal results of cardiovascular function studies	41202#R943	CAT-MUL	32244/11(32255)	-0.49124	-1.08558	0.0993596	0.103751	0.737772	LOGISTIC-BINARY	100091	Health-related outcomes	2000	Hospital inpatient	2002	Summary Diagnoses	2002
Weighted-mean ICVF in tract superior longitudinal fasciculus (right)	25672	CONTINUOUS	30465	-0.00897273	-0.0197837	0.00183827	0.103798	0.737772	LINEAR	100000	UK Biobank Assessment Centre	100003	Imaging	100	Brain MRI	135
Diagnoses - main ICD10: N60.4 Mammary duct ectasia	41202#N604	CAT-MUL	32244/11(32255)	-0.494915	-1.09623	0.098772	0.104233	0.737772	LOGISTIC-BINARY	100091	Health-related outcomes	2000	Hospital inpatient	2002	Summary Diagnoses	2002
Diagnoses - main ICD10: R14 Flatulence and related conditions	41202#R14	CAT-MUL	32224/31(32255)	0.290306	-0.0598314	0.640857	0.104298	0.737772	LOGISTIC-BINARY	100091	Health-related outcomes	2000	Hospital inpatient	2002	Summary Diagnoses	2002
Volume of grey matter in IX Cerebellum (right)	25917	CONTINUOUS	32255	-0.00826072	-0.0182381	0.0017167	0.104643	0.737772	LINEAR	1101	UK Biobank Assessment Centre		Imaging		Imaging	1101
Diagnoses - main ICD10: M23.25 Derangement of meniscus due to old tear or injury (Posterior horn of lateral meniscus)	41202#M2325	CAT-MUL	32237/18(32255)	0.383202	-0.080521	0.846714	0.105058	0.737772	LOGISTIC-BINARY	100091	Health-related outcomes	2000	Hospital inpatient	2002	Summary Diagnoses	2002
Diagnoses - secondary ICD10: Z88.5 Personal history of allergy to narcotic agent	41204#Z885	CAT-MUL	32198/57(32255)	0.215309	-0.045187	0.47562	0.105068	0.737772	LOGISTIC-BINARY	100091	Health-related outcomes	2000	Hospital inpatient	2002	Summary Diagnoses	2002
Diagnoses - secondary ICD10: K22.7 Barrett's oesophagus	41204#K227	CAT-MUL	32154/101(32255)	0.161352	-0.0337414	0.356868	0.105364	0.737772	LOGISTIC-BINARY	100091	Health-related outcomes	2000	Hospital inpatient	2002	Summary Diagnoses	2002
Volume of grey matter in Subcallosal Cortex (left)	25834	CONTINUOUS	32255	-0.00808284	-0.0178705	0.0017048	0.105534	0.737772	LINEAR	1101	UK Biobank Assessment Centre		Imaging		Imaging	1101
Diagnoses - main ICD10: M19.93 Arthrosis, unspecified (Forearm)	41202#M1993	CAT-MUL	32244/11(32255)	0.482881	-0.102285	1.06971	0.10556	0.737772	LOGISTIC-BINARY	100091	Health-related outcomes	2000	Hospital inpatient	2002	Summary Diagnoses	2002
Diagnoses - main ICD10: D17.7 Benign lipomatous neoplasm of other sites	41202#D177	CAT-MUL	32240/15(32255)	-0.421353	-0.933838	0.0875212	0.105623	0.737772	LOGISTIC-BINARY	100091	Health-related outcomes	2000	Hospital inpatient	2002	Summary Diagnoses	2002
Diagnoses - secondary ICD10: M46.92 Inflammatory spondylopathy, unspecified (Cervical region)	41204#M4692	CAT-MUL	32239/16(32255)	0.408947	-0.0852882	0.905264	0.105636	0.737772	LOGISTIC-BINARY	100091	Health-related outcomes	2000	Hospital inpatient	2002	Summary Diagnoses	2002
Diagnoses - main ICD10: N50.8 Other specified disorders of male genital organs	41202#N508	CAT-MUL	32121/134(32255)	0.139892	-0.0294431	0.309568	0.105709	0.737772	LOGISTIC-BINARY	100091	Health-related outcomes	2000	Hospital inpatient	2002	Summary Diagnoses	2002
Health satisfaction	4548	CAT-SIN	10829	0.0298067	-0.00633579	0.0659492	0.106035	0.737772	ORDERED-LOGISTIC	100000	UK Biobank Assessment Centre	100025	Touchscreen	100059	Psychosocial factors	100060
Operation code: lymph node surgery	20004#1537	CAT-MUL	32213/42(32255)	-0.250797	-0.555286	0.0538415	0.106493	0.737772	LOGISTIC-BINARY	100000	UK Biobank Assessment Centre	100071	Verbal interview	100076	Operations	100076
Diagnoses - main ICD10: H11.4 Other conjunctival vascular disorders and cysts	41202#H114	CAT-MUL	32244/11(32255)	-0.483834	-1.07394	0.104629	0.106674	0.737772	LOGISTIC-BINARY	100091	Health-related outcomes	2000	Hospital inpatient	2002	Summary Diagnoses	2002
Weighted-mean ICVF in tract inferior fronto-occipital fasciculus (right)	25663	CONTINUOUS	30465	-0.00877912	-0.0194506	0.00189238	0.106871	0.737772	LINEAR	100000	UK Biobank Assessment Centre	100003	Imaging	100	Brain MRI	135
Mean ICVF in sagittal stratum on FA skeleton (left)	25375	CONTINUOUS	30465	-0.0087681	-0.0194324	0.0018962	0.107074	0.737772	LINEAR	100000	UK Biobank Assessment Centre	100003	Imaging	100	Brain MRI	134
Maximum digits remembered correctly	20240	INTEGER	16079	0.0228001	-0.00493564	0.0505358	0.107153	0.737772	ORDERED-LOGISTIC	100089	Online follow-up	116	Cognitive function online	120	Numeric memory	120
Diagnoses - secondary ICD10: L29.0 Pruritus ani	41204#L290	CAT-MUL	32230/25(32255)	0.323991	-0.0709397	0.718699	0.107532	0.737772	LOGISTIC-BINARY	100091	Health-related outcomes	2000	Hospital inpatient	2002	Summary Diagnoses	2002
Volume of grey matter in Occipital Pole (left)	25876	CONTINUOUS	32255	-0.00818254	-0.0181519	0.00178685	0.107684	0.737772	LINEAR	1101	UK Biobank Assessment Centre		Imaging		Imaging	1101
Diagnoses - main ICD10: K75.4 Autoimmune hepatitis	41202#K754	CAT-MUL	32245/10(32255)	-0.531694	-1.18495	0.1127	0.107747	0.737772	LOGISTIC-BINARY	100091	Health-related outcomes	2000	Hospital inpatient	2002	Summary Diagnoses	2002
Mean ICVF in posterior corona radiata on FA skeleton (left)	25371	CONTINUOUS	30465	-0.00877552	-0.0194816	0.00193056	0.108153	0.737772	LINEAR	100000	UK Biobank Assessment Centre	100003	Imaging	100	Brain MRI	134
Diagnoses - secondary ICD10: A09.9 Gastroenteritis and colitis of unspecified origin	41204#A099	CAT-MUL	32102/153(32255)	0.130309	-0.0287778	0.289409	0.1084	0.737772	LOGISTIC-BINARY	100091	Health-related outcomes	2000	Hospital inpatient	2002	Summary Diagnoses	2002
Diagnoses - secondary ICD10: N95.2 Postmenopausal atrophic vaginitis	41204#N952	CAT-MUL	32196/59(32255)	-0.211122	-0.469446	0.0465	0.108645	0.738963	LOGISTIC-BINARY	100091	Health-related outcomes	2000	Hospital inpatient	2002	Summary Diagnoses	2002
Weighted-mean OD in tract medial lemniscus (right)	25695	CONTINUOUS	30465	-0.0087998	-0.019569	0.00196944	0.109255	0.738963	LINEAR	100000	UK Biobank Assessment Centre	100003	Imaging	100	Brain MRI	135
Diagnoses - secondary ICD10: Z22.3 Carrier of other specified bacterial diseases	41204#Z223	CAT-MUL	32232/23(32255)	-0.3354	-0.747876	0.0741677	0.10958	0.738963	LOGISTIC-BINARY	100091	Health-related outcomes	2000	Hospital inpatient	2002	Summary Diagnoses	2002
Diagnoses - secondary ICD10: J40 Bronchitis, not specified as acute or chronic	41204#J40	CAT-MUL	32226/29(32255)	0.297071	-0.066668	0.662602	0.110042	0.738963	LOGISTIC-BINARY	100091	Health-related outcomes	2000	Hospital inpatient	2002	Summary Diagnoses	2002
Operation code: eye surgery	20004#1434	CAT-MUL	32028/227(32255)	0.106684	-0.024193	0.237531	0.110062	0.738963	LOGISTIC-BINARY	100000	UK Biobank Assessment Centre	100071	Verbal interview	100076	Operations	100076
Mean L1 in external capsule on FA skeleton (right)	25232	CONTINUOUS	30465	0.00860614	-0.00195497	0.0191673	0.110228	0.738963	LINEAR	100000	UK Biobank Assessment Centre	100003	Imaging	100	Brain MRI	134
Diagnoses - main ICD10: K85.9 Acute pancreatitis, unspecified	41202#K859	CAT-MUL	32237/18(32255)	0.375941	-0.0851472	0.838041	0.110284	0.738963	LOGISTIC-BINARY	100091	Health-related outcomes	2000	Hospital inpatient	2002	Summary Diagnoses	2002
Diagnoses - secondary ICD10: Z51.0 Radiotherapy session	41204#Z510	CAT-MUL	32162/93(32255)	0.166163	-0.0377787	0.370214	0.110319	0.738963	LOGISTIC-BINARY	100091	Health-related outcomes	2000	Hospital inpatient	2002	Summary Diagnoses	2002
Recent feelings of depression	20510	CAT-SIN	22471	0.0266532	-0.00609569	0.0594021	0.110687	0.741068	ORDERED-LOGISTIC	100089	Online follow-up	136	Mental health	138	Depression	138
Operation code: amputation of toe	20004#1442	CAT-MUL	32244/11(32255)	0.485609	-0.108686	1.08843	0.11115	0.741068	LOGISTIC-BINARY	100000	UK Biobank Assessment Centre	100071	Verbal interview	100076	Operations	100076
Diagnoses - main ICD10: J34.2 Deviated nasal septum	41202#J342	CAT-MUL	31977/278(32255)	0.0964989	-0.0222705	0.215285	0.111291	0.741068	LOGISTIC-BINARY	100091	Health-related outcomes	2000	Hospital inpatient	2002	Summary Diagnoses	2002
Mean ICVF in superior longitudinal fasciculus on FA skeleton (right)	25384	CONTINUOUS	30465	-0.00881654	-0.0197006	0.00206754	0.112362	0.744674	LINEAR	100000	UK Biobank Assessment Centre	100003	Imaging	100	Brain MRI	134
Diagnoses - secondary ICD10: L82 Seborrhoeic keratosis	41204#L82	CAT-MUL	32180/75(32255)	-0.183529	-0.410295	0.0429556	0.11238	0.744674	LOGISTIC-BINARY	100091	Health-related outcomes	2000	Hospital inpatient	2002	Summary Diagnoses	2002
Mean MO in posterior thalamic radiation on FA skeleton (left)	25181	CONTINUOUS	30465	-0.00883145	-0.0197448	0.00208194	0.112721	0.745202	LINEAR	100000	UK Biobank Assessment Centre	100003	Imaging	100	Brain MRI	134
Diagnoses - main ICD10: I65.2 Occlusion and stenosis of carotid artery	41202#I652	CAT-MUL	32239/16(32255)	0.398697	-0.0934108	0.892828	0.112759	0.745202	LOGISTIC-BINARY	100091	Health-related outcomes	2000	Hospital inpatient	2002	Summary Diagnoses	2002
Duration screen displayed	4290	INTEGER	10842	-0.0148595	-0.0332288	0.00350977	0.112846	0.745202	LINEAR	100000	UK Biobank Assessment Centre	100026	Cognitive function	100031	Prospective memory	100031
Diagnoses - secondary ICD10: L84 Corns and callosities	41204#L84	CAT-MUL	32239/16(32255)	0.39553	-0.095426	0.88276	0.113139	0.745202	LOGISTIC-BINARY	100091	Health-related outcomes	2000	Hospital inpatient	2002	Summary Diagnoses	2002
Diagnoses - main ICD10: N99.3 Prolapse of vaginal vault after hysterectomy	41202#N993	CAT-MUL	32227/28(32255)	-0.304615	-0.681993	0.0731675	0.113798	0.747231	LOGISTIC-BINARY	100091	Health-related outcomes	2000	Hospital inpatient	2002	Summary Diagnoses	2002
Diagnoses - main ICD10: N50.1 Vascular disorders of male genital organs	41202#N501	CAT-MUL	32214/41(32255)	0.246466	-0.058488	0.552807	0.11384	0.747231	LOGISTIC-BINARY	100091	Health-related outcomes	2000	Hospital inpatient	2002	Summary Diagnoses	2002
Diagnoses - main ICD10: M06.9 Rheumatoid arthritis, unspecified	41202#M069	CAT-MUL	32236/19(32255)	0.354256	-0.0848816	0.794927	0.114012	0.747231	LOGISTIC-BINARY	100091	Health-related outcomes	2000	Hospital inpatient	2002	Summary Diagnoses	2002
Volume of grey matter in IX Cerebellum (left)	25915	CONTINUOUS	32255	-0.00798015	-0.01791	0.00194966	0.115221	0.750746	LINEAR	1101	UK Biobank Assessment Centre		Imaging		Imaging	1101
Mean OD in superior longitudinal fasciculus on FA skeleton (left)	25433	CONTINUOUS	30465	-0.00880063	-0.0197517	0.00215045	0.115232	0.750746	LINEAR	100000	UK Biobank Assessment Centre	100003	Imaging	100	Brain MRI	134
Operation code: abdominal/pelvic adhesion surgery	20004#1485	CAT-MUL	32192/63(32255)	0.199673	-0.0491822	0.44856	0.1158	0.752721	LOGISTIC-BINARY	100000	UK Biobank Assessment Centre	100071	Verbal interview	100076	Operations	100076
Errors before selecting correct item in numeric path (trail #1)	6770	INTEGER	6421	-0.0366537	-0.082368	0.00906064	0.11611	0.752721	ORDERED-LOGISTIC	100000	UK Biobank Assessment Centre	100026	Cognitive function	505	Trail making	505
Diagnoses - main ICD10: M24.15 Other articular cartilage disorders (Pelvic region and thigh)	41202#M2415	CAT-MUL	32244/11(32255)	-0.477098	-1.07091	0.12097	0.116371	0.752721	LOGISTIC-BINARY	100091	Health-related outcomes	2000	Hospital inpatient	2002	Summary Diagnoses	2002
Interval between previous point and current one in numeric path (trail #1)	6772	INTEGER	21018	0.00991473	-0.00249585	0.0223253	0.117389	0.757692	LINEAR	100000	UK Biobank Assessment Centre	100026	Cognitive function	505	Trail making	505
Interval between previous point and current one in alphanumeric path (trail #2)	20155	INTEGER	15763	0.011601	-0.00294203	0.0261439	0.117935	0.762643	LINEAR	100089	Online follow-up	116	Cognitive function online	121	Trail making	121
Current employment status: Full or part-time student	6142#7	CAT-MUL	31888/322(32210)	0.0881135	-0.0226389	0.19874	0.118701	0.763014	LOGISTIC-BINARY	100000	UK Biobank Assessment Centre	100025	Touchscreen	100062	Sociodemographics	100064
Operation code: thyroid radioablation therapy	20004#1228	CAT-MUL	32231/24(32255)	-0.319511	-0.721893	0.0819699	0.119139	0.763014	LOGISTIC-BINARY	100000	UK Biobank Assessment Centre	100071	Verbal interview	100076	Operations	100076
Total BMD (bone mineral density) (left)	23237	CONTINUOUS	3220	-0.0210554	-0.0475412	0.00543051	0.119168	0.763014	LINEAR	100000	UK Biobank Assessment Centre	100003	Imaging	103	DXA assessment	125
Mean L2 in corticospinal tract on FA skeleton (left)	25255	CONTINUOUS	30465	0.00880727	-0.00227939	0.0198939	0.119466	0.763014	LINEAR	100000	UK Biobank Assessment Centre	100003	Imaging	100	Brain MRI	134
Diagnoses - secondary ICD10: W19.9 Unspecified place	41204#W199	CAT-MUL	32245/10(32255)	0.521692	-0.133217	1.18769	0.120079	0.763379	LOGISTIC-BINARY	100091	Health-related outcomes	2000	Hospital inpatient	2002	Summary Diagnoses	2002
Interpolated Year when operation took place	20010	CONTINUOUS	23838	-0.00975832	-0.0220691	0.00255246	0.120276	0.763379	LINEAR	100000	UK Biobank Assessment Centre	100071	Verbal interview	100076	Operations	100076
Weighted-mean L3 in tract posterior thalamic radiation (right)	25643	CONTINUOUS	30465	0.00809967	-0.00212114	0.0183205	0.120369	0.763379	LINEAR	100000	UK Biobank Assessment Centre	100003	Imaging	100	Brain MRI	135
Diagnoses - secondary ICD10: J30.4 Allergic rhinitis, unspecified	41204#J304	CAT-MUL	32243/12(32255)	0.452129	-0.119808	1.0228	0.120391	0.763379	LOGISTIC-BINARY	100091	Health-related outcomes	2000	Hospital inpatient	2002	Summary Diagnoses	2002
Diagnoses - main ICD10: T78.3 Angioneurotic oedema	41202#T783	CAT-MUL	32240/15(32255)	0.39697	-0.10421	0.900765	0.120904	0.76706	LOGISTIC-BINARY	100091	Health-related outcomes	2000	Hospital inpatient	2002	Summary Diagnoses	2002
Diagnoses - main ICD10: K59.8 Other specified functional intestinal disorders	41202#K598	CAT-MUL	32237/18(32255)	0.362185	-0.0970404	0.820458	0.121704	0.76706	LOGISTIC-BINARY	100091	Health-related outcomes	2000	Hospital inpatient	2002	Summary Diagnoses	2002
FI11 : antonym	20185-5	CAT-SIN	1188/1604	-999	-999	-999	0.122055	0.76706	MULTINOMIAL-LOGISTIC	100089	Online follow-up	116	Cognitive function online	118	Fluid intelligence / reasoning	118
Weighted-mean ICVF in tract medial lemniscus (right)	25668	CONTINUOUS	30465	-0.00748542	-0.016974	0.00200318	0.122055	0.76706	LINEAR	100000	UK Biobank Assessment Centre	100003	Imaging	100	Brain MRI	135
Diagnoses - main ICD10: Z48.8 Other specified surgical follow-up care	41202#Z488	CAT-MUL	32236/19(32255)	0.349486	-0.0929114	0.795286	0.122413	0.76706	LOGISTIC-BINARY	100091	Health-related outcomes	2000	Hospital inpatient	2002	Summary Diagnoses	2002
Prospective memory result	20018	CAT-SIN	10842	-0.0467022	-0.105956	0.0125514	0.122418	0.76706	ORDERED-LOGISTIC	100000	UK Biobank Assessment Centre	100026	Cognitive function	100031	Prospective memory	100031
Diagnoses - main ICD10: D48.5 Skin	41202#D485	CAT-MUL	32241/14(32255)	0.412591	-0.110362	0.938307	0.12255	0.768869	LOGISTIC-BINARY	100091	Health-related outcomes	2000	Hospital inpatient	2002	Summary Diagnoses	2002
Mean ICVF in body of corpus callosum on FA skeleton	25347	CONTINUOUS	30465	-0.00880339	-0.0199899	0.0023831	0.122966	0.768869	LINEAR	100000	UK Biobank Assessment Centre	100003	Imaging	100	Brain MRI	134
Mean ICVF in uncinate fasciculus on FA skeleton (right)	25388	CONTINUOUS	30465	-0.0082804	-0.0188148	0.00225404	0.123411	0.768869	LINEAR	100000	UK Biobank Assessment Centre	100003	Imaging	100	Brain MRI	134
Mean ISOVF in superior fronto-occipital fasciculus on FA skeleton (left)	25483	CONTINUOUS	30465	-0.00810986	-0.0184323	0.00221259	0.123592	0.772138	LINEAR	100000	UK Biobank Assessment Centre	100003	Imaging	100	Brain MRI	134
Diagnoses - main ICD10: M75.3 Calcific tendinitis of shoulder	41202#M753	CAT-MUL	32240/15(32255)	-0.400706	-0.912175	0.109359	0.124097	0.772138	LOGISTIC-BINARY	100091	Health-related outcomes	2000	Hospital inpatient	2002	Summary Diagnoses	2002
Diagnoses - main ICD10: C19 Malignant neoplasm of rectosigmoid junction	41202#C19	CAT-MUL	32245/10(32255)	0.484361	-0.133193	1.10459	0.124594	0.773901	LOGISTIC-BINARY	100091	Health-related outcomes	2000	Hospital inpatient	2002	Summary Diagnoses	2002
90th percentile of BOLD effect (in group-defined mask) for faces-shapes contrast	25765	CONTINUOUS	26909	-0.00902411	-0.0205614	0.00251316	0.125264	0.773901	LINEAR	100000	UK Biobank Assessment Centre	100003	Imaging	100	Brain MRI	106
Volume of grey matter in Lingual Gyrus (left)	25852	CONTINUOUS	32255	-0.00728573	-0.0166026	0.0020312	0.125353	0.773901	LINEAR	1101	UK Biobank Assessment Centre		Imaging		Imaging	1101
Mean MO in splenium of corpus callosum on FA skeleton	25156	CONTINUOUS	30465	0.00816969	-0.00228422	0.0186236	0.125591	0.774437	LINEAR	100000	UK Biobank Assessment Centre	100003	Imaging	100	Brain MRI	134
Diagnoses - secondary ICD10: C44.7 Skin of lower limb, including hip	41204#C447	CAT-MUL	32237/18(32255)	0.367624	-0.104068	0.838518	0.126131	0.774437	LOGISTIC-BINARY	100091	Health-related outcomes	2000	Hospital inpatient	2002	Summary Diagnoses	2002
Diagnoses - secondary ICD10: I42.0 Dilated cardiomyopathy	41204#I420	CAT-MUL	32240/15(32255)	-0.390487	-0.89307	0.109855	0.126388	0.774437	LOGISTIC-BINARY	100091	Health-related outcomes	2000	Hospital inpatient	2002	Summary Diagnoses	2002
Diagnoses - secondary ICD10: E78.5 Hyperlipidaemia, unspecified	41204#E785	CAT-MUL	31969/286(32255)	0.0908564	-0.0258226	0.207639	0.127092	0.774437	LOGISTIC-BINARY	100091	Health-related outcomes	2000	Hospital inpatient	2002	Summary Diagnoses	2002
Birth weight known	120-1	CAT-SIN	19682/32255	-999	-999	-999	0.127158	0.774437	MULTINOMIAL-LOGISTIC	100000	UK Biobank Assessment Centre	100071	Verbal interview	100072	Early life factors	100072
Mean L3 in splenium of corpus callosum on FA skeleton	25300	CONTINUOUS	30465	0.00823999	-0.00235018	0.0188302	0.127253	0.774437	LINEAR	100000	UK Biobank Assessment Centre	100003	Imaging	100	Brain MRI	134
Diagnoses - secondary ICD10: K62.5 Haemorrhage of anus and rectum	41204#K625	CAT-MUL	31976/279(32255)	-0.091858	-0.209948	0.0261989	0.127254	0.774437	LOGISTIC-BINARY	100091	Health-related outcomes	2000	Hospital inpatient	2002	Summary Diagnoses	2002
Operation code: ent surgery	20004#1118	CAT-MUL	32231/24(32255)	0.311384	-0.0882914	0.712511	0.127432	0.774437	LOGISTIC-BINARY	100000	UK Biobank Assessment Centre	100071	Verbal interview	100076	Operations	100076
Weighted-mean ISOVF in tract forceps minor	25715	CONTINUOUS	30465	-0.0083493	-0.0190916	0.00239305	0.127667	0.778308	LINEAR	100000	UK Biobank Assessment Centre	100003	Imaging	100	Brain MRI	135
Diagnoses - secondary ICD10: N32.0 Bladder-neck obstruction	41204#N320	CAT-MUL	32219/36(32255)	0.253058	-0.0733453	0.579979	0.128876	0.778308	LOGISTIC-BINARY	100091	Health-related outcomes	2000	Hospital inpatient	2002	Summary Diagnoses	2002
Diagnoses - secondary ICD10: R03.1 Nonspecific low blood-pressure reading	41204#R031	CAT-MUL	32211/44(32255)	-0.229387	-0.52624	0.0667415	0.129387	0.778308	LOGISTIC-BINARY	100091	Health-related outcomes	2000	Hospital inpatient	2002	Summary Diagnoses	2002
Weighted-mean ICVF in tract superior thalamic radiation (right)	25674	CONTINUOUS	30465	-0.00818424	-0.0187737	0.00240522	0.129821	0.778308	LINEAR	100000	UK Biobank Assessment Centre	100003	Imaging	100	Brain MRI	135
Diagnoses - secondary ICD10: R73.0 Abnormal glucose tolerance test	41204#R730	CAT-MUL	32242/13(32255)	0.419876	-0.124519	0.965305	0.130243	0.778308	LOGISTIC-BINARY	100091	Health-related outcomes	2000	Hospital inpatient	2002	Summary Diagnoses	2002
Diagnoses - main ICD10: A08.4 Viral intestinal infection, unspecified	41202#A084	CAT-MUL	32218/37(32255)	-0.24746	-0.568692	0.0726557	0.130309	0.778308	LOGISTIC-BINARY	100091	Health-related outcomes	2000	Hospital inpatient	2002	Summary Diagnoses	2002
Diagnoses - main ICD10: K37 Unspecified appendicitis	41202#K37	CAT-MUL	32222/33(32255)	-0.264734	-0.607864	0.0783185	0.130409	0.778308	LOGISTIC-BINARY	100091	Health-related outcomes	2000	Hospital inpatient	2002	Summary Diagnoses	2002
Weighted-mean FA in tract middle cerebellar peduncle	25504	CONTINUOUS	30465	-0.00845762	-0.0194217	0.00250643	0.130553	0.778308	LINEAR	100000	UK Biobank Assessment Centre	100003	Imaging	100	Brain MRI	135
Weight method	21-1	CAT-SIN	31872/32242	-999	-999	-999	0.13084	0.778308	MULTINOMIAL-LOGISTIC	100000	UK Biobank Assessment Centre	100006	Physical measures	100008	Anthropometry	100010
Diagnoses - secondary ICD10: D12.5 Sigmoid colon	41204#D125	CAT-MUL	32149/106(32255)	0.145993	-0.043356	0.335659	0.130992	0.778308	LOGISTIC-BINARY	100091	Health-related outcomes	2000	Hospital inpatient	2002	Summary Diagnoses	2002
Diagnoses - main ICD10: R10.4 Other and unspecified abdominal pain	41202#R104	CAT-MUL	31439/816(32255)	-0.0537615	-0.123581	0.0160143	0.131098	0.778308	LOGISTIC-BINARY	100091	Health-related outcomes	2000	Hospital inpatient	2002	Summary Diagnoses	2002
Mean ICVF in posterior corona radiata on FA skeleton (right)	25370	CONTINUOUS	30465	-0.00820684	-0.0188634	0.00244975	0.13119	0.778308	LINEAR	100000	UK Biobank Assessment Centre	100003	Imaging	100	Brain MRI	134
Diagnoses - secondary ICD10: M10.99 Gout, unspecified (Site unspecified)	41204#M1099	CAT-MUL	32181/74(32255)	0.175767	-0.0521334	0.404573	0.131298	0.778308	LOGISTIC-BINARY	100091	Health-related outcomes	2000	Hospital inpatient	2002	Summary Diagnoses	2002
Mean ISOVF in superior corona radiata on FA skeleton (right)	25464	CONTINUOUS	30465	-0.00738121	-0.0169709	0.00220852	0.1314	0.778308	LINEAR	100000	UK Biobank Assessment Centre	100003	Imaging	100	Brain MRI	134
Diagnoses - main ICD9	41203#2163.0	CAT-MUL	32245/10(32255)	-0.486271	-1.12828	0.139746	0.131501	0.778536	LOGISTIC-BINARY	100091	Health-related outcomes	2000	Hospital inpatient	2002	Summary Diagnoses	2002
Diagnoses - main ICD10: K85.1 Biliary acute pancreatitis	41202#K851	CAT-MUL	32239/16(32255)	0.374747	-0.112902	0.86215	0.131607	0.778536	LOGISTIC-BINARY	100091	Health-related outcomes	2000	Hospital inpatient	2002	Summary Diagnoses	2002
Mean OD in cingulum hippocampus on FA skeleton (right)	25428	CONTINUOUS	30465	-0.00806903	-0.0185665	0.00242843	0.131919	0.778536	LINEAR	100000	UK Biobank Assessment Centre	100003	Imaging	100	Brain MRI	134
Diagnoses - secondary ICD10: Z46.6 Fitting and adjustment of urinary device	41204#Z466	CAT-MUL	32220/35(32255)	0.255732	-0.0763881	0.589525	0.131983	0.778536	LOGISTIC-BINARY	100091	Health-related outcomes	2000	Hospital inpatient	2002	Summary Diagnoses	2002
PM: initial answer	4292	CAT-SIN	1266/9567(10833)	0.0456137	-0.0138494	0.105118	0.132813	0.783007	LOGISTIC-BINARY	100000	UK Biobank Assessment Centre	100026	Cognitive function	100031	Prospective memory	100031
External causes - ICD10: W19.8 Other specified place	41201#W198	CAT-MUL	32236/19(32255)	0.345645	-0.105476	0.798232	0.133585	0.786036	LOGISTIC-BINARY	100091	Health-related outcomes	2000	Hospital inpatient	2002	Summary Diagnoses	2002
Diagnoses - secondary ICD10: K63.3 Ulcer of intestine	41204#K633	CAT-MUL	32227/28(32255)	-0.281165	-0.64961	0.0867441	0.134322	0.786036	LOGISTIC-BINARY	100091	Health-related outcomes	2000	Hospital inpatient	2002	Summary Diagnoses	2002
Diagnoses - main ICD10: N21.0 Calculus in bladder	41202#N210	CAT-MUL	32232/23(32255)	0.316816	-0.0962366	0.733833	0.134528	0.787622	LOGISTIC-BINARY	100091	Health-related outcomes	2000	Hospital inpatient	2002	Summary Diagnoses	2002
Diagnoses - secondary ICD10: E10.9 Without complications	41204#E109	CAT-MUL	32167/88(32255)	0.158552	-0.0491959	0.366373	0.134723	0.787622	LOGISTIC-BINARY	100091	Health-related outcomes	2000	Hospital inpatient	2002	Summary Diagnoses	2002
Diagnoses - main ICD9	41203#2149.0	CAT-MUL	32245/10(32255)	-0.478545	-1.11343	0.146851	0.13513	0.787622	LOGISTIC-BINARY	100091	Health-related outcomes	2000	Hospital inpatient	2002	Summary Diagnoses	2002
Leisure/social activities: Religious group	6160#3	CAT-MUL	27523/4696(32219)	0.0237975	-0.00746672	0.0550655	0.135731	0.78919	LOGISTIC-BINARY	100000	UK Biobank Assessment Centre	100025	Touchscreen	100059	Psychosocial factors	100061
Mean L1 in middle cerebellar peduncle on FA skeleton	25200	CONTINUOUS	30465	0.00685834	-0.00215478	0.0158715	0.135853	0.78919	LINEAR	100000	UK Biobank Assessment Centre	100003	Imaging	100	Brain MRI	134
Diagnoses - secondary ICD10: Z99.8 Dependence on other enabling machines and devices	41204#Z998	CAT-MUL	32240/15(32255)	-0.379922	-0.883714	0.119198	0.136321	0.78919	LOGISTIC-BINARY	100091	Health-related outcomes	2000	Hospital inpatient	2002	Summary Diagnoses	2002
Diagnoses - secondary ICD10: H81.1 Benign paroxysmal vertigo	41204#H811	CAT-MUL	32245/10(32255)	0.464196	-0.146824	1.07917	0.136693	0.789618	LOGISTIC-BINARY	100091	Health-related outcomes	2000	Hospital inpatient	2002	Summary Diagnoses	2002
Operation code: venous surgery/procedures	20004#1393	CAT-MUL	32243/12(32255)	0.428212	-0.132934	0.996805	0.136743	0.789618	LOGISTIC-BINARY	100000	UK Biobank Assessment Centre	100071	Verbal interview	100076	Operations	100076
Diagnoses - main ICD10: M19.94 Arthrosis, unspecified (Hand)	41202#M1994	CAT-MUL	32218/37(32255)	0.245198	-0.0786318	0.568655	0.137544	0.789618	LOGISTIC-BINARY	100091	Health-related outcomes	2000	Hospital inpatient	2002	Summary Diagnoses	2002
Diagnoses - secondary ICD10: Z97.5 Presence of (intra-uterine) contraceptive device	41204#Z975	CAT-MUL	32216/39(32255)	-0.240337	-0.558215	0.0761334	0.137632	0.789618	LOGISTIC-BINARY	100091	Health-related outcomes	2000	Hospital inpatient	2002	Summary Diagnoses	2002
Diagnoses - secondary ICD10: N81.4 Uterovaginal prolapse, unspecified	41204#N814	CAT-MUL	32240/15(32255)	-0.388003	-0.905204	0.120171	0.137734	0.789618	LOGISTIC-BINARY	100091	Health-related outcomes	2000	Hospital inpatient	2002	Summary Diagnoses	2002
Diagnoses - main ICD10: I64 Stroke, not specified as haemorrhage or infarction	41202#I64	CAT-MUL	32221/34(32255)	0.254556	-0.0816518	0.591448	0.138077	0.789618	LOGISTIC-BINARY	100091	Health-related outcomes	2000	Hospital inpatient	2002	Summary Diagnoses	2002
Diagnoses - main ICD10: R06.8 Other and unspecified abnormalities of breathing	41202#R068	CAT-MUL	32228/27(32255)	0.288764	-0.0939219	0.670597	0.13861	0.789618	LOGISTIC-BINARY	100091	Health-related outcomes	2000	Hospital inpatient	2002	Summary Diagnoses	2002
Mean ISOVF in anterior limb of internal capsule on FA skeleton (left)	25457	CONTINUOUS	30465	-0.00790686	-0.0183721	0.0025584	0.138649	0.789618	LINEAR	100000	UK Biobank Assessment Centre	100003	Imaging	100	Brain MRI	134
Mean ISOVF in genu of corpus callosum on FA skeleton	25442	CONTINUOUS	30465	0.00733521	-0.00237609	0.0170465	0.138757	0.789618	LINEAR	100000	UK Biobank Assessment Centre	100003	Imaging	100	Brain MRI	134
Diagnoses - main ICD10: D41.4 Bladder	41202#D414	CAT-MUL	32228/27(32255)	-0.285633	-0.665041	0.0919529	0.138878	0.789618	LOGISTIC-BINARY	100091	Health-related outcomes	2000	Hospital inpatient	2002	Summary Diagnoses	2002
Mean FA in posterior thalamic radiation on FA skeleton (right)	25084	CONTINUOUS	30465	-0.00786942	-0.0183022	0.00256337	0.139297	0.789618	LINEAR	100000	UK Biobank Assessment Centre	100003	Imaging	100	Brain MRI	134
Diagnoses - main ICD10: E11.9 Without complications	41202#E119	CAT-MUL	32236/19(32255)	-0.33919	-0.790387	0.109843	0.139438	0.789618	LOGISTIC-BINARY	100091	Health-related outcomes	2000	Hospital inpatient	2002	Summary Diagnoses	2002
Diagnoses - secondary ICD10: Z63.4 Disappearance and death of family member	41204#Z634	CAT-MUL	32242/13(32255)	0.408958	-0.135275	0.952181	0.14019	0.791387	LOGISTIC-BINARY	100091	Health-related outcomes	2000	Hospital inpatient	2002	Summary Diagnoses	2002
Diagnoses - secondary ICD10: O60 Preterm delivery	41204#O60	CAT-MUL	32213/42(32255)	0.230747	-0.0771943	0.536415	0.140488	0.791387	LOGISTIC-BINARY	100091	Health-related outcomes	2000	Hospital inpatient	2002	Summary Diagnoses	2002
Diagnoses - secondary ICD10: K55.2 Angiodysplasia of colon	41204#K552	CAT-MUL	32230/25(32255)	-0.293976	-0.686787	0.0960009	0.140585	0.791387	LOGISTIC-BINARY	100091	Health-related outcomes	2000	Hospital inpatient	2002	Summary Diagnoses	2002
Volume of grey matter in Temporal Fusiform Cortex, anterior division (right)	25855	CONTINUOUS	32255	0.00740525	-0.0024477	0.0172582	0.140729	0.791387	LINEAR	1101	UK Biobank Assessment Centre		Imaging		Imaging	1101
Weighted-mean FA in tract inferior fronto-occipital fasciculus (right)	25501	CONTINUOUS	30465	-0.0081461	-0.0189877	0.00269549	0.140835	0.791387	LINEAR	100000	UK Biobank Assessment Centre	100003	Imaging	100	Brain MRI	135
Mean L2 in posterior thalamic radiation on FA skeleton (right)	25276	CONTINUOUS	30465	0.00782327	-0.00260461	0.0182512	0.141444	0.791387	LINEAR	100000	UK Biobank Assessment Centre	100003	Imaging	100	Brain MRI	134
Weighted-mean MO in tract inferior fronto-occipital fasciculus (left)	25554	CONTINUOUS	30465	-0.00829164	-0.019348	0.00276472	0.141594	0.791387	LINEAR	100000	UK Biobank Assessment Centre	100003	Imaging	100	Brain MRI	135
Diagnoses - main ICD10: C73 Malignant neoplasm of thyroid gland	41202#C73	CAT-MUL	32230/25(32255)	0.294069	-0.0985728	0.686203	0.141746	0.791387	LOGISTIC-BINARY	100091	Health-related outcomes	2000	Hospital inpatient	2002	Summary Diagnoses	2002
Diagnoses - secondary ICD10: O63.0 Prolonged first stage (of labour)	41204#O630	CAT-MUL	32239/16(32255)	-0.383114	-0.893254	0.128746	0.141786	0.791387	LOGISTIC-BINARY	100091	Health-related outcomes	2000	Hospital inpatient	2002	Summary Diagnoses	2002
Errors before selecting correct item in alphanumeric path (trail #2)	6771	INTEGER	8965	0.029765	-0.00995568	0.0694857	0.141938	0.791387	ORDERED-LOGISTIC	100000	UK Biobank Assessment Centre	100026	Cognitive function	505	Trail making	505
Diagnoses - secondary ICD10: R15 Faecal incontinence	41204#R15	CAT-MUL	32214/41(32255)	0.228535	-0.0767228	0.533487	0.142032	0.791387	LOGISTIC-BINARY	100091	Health-related outcomes	2000	Hospital inpatient	2002	Summary Diagnoses	2002
Diagnoses - main ICD10: S22.30 Fracture of rib (closed)	41202#S2230	CAT-MUL	32244/11(32255)	0.440459	-0.146051	1.03452	0.142565	0.792866	LOGISTIC-BINARY	100091	Health-related outcomes	2000	Hospital inpatient	2002	Summary Diagnoses	2002
Inverted temporal signal-to-noise ratio in artefact-cleaned pre-processed rfMRI	25744	CONTINUOUS	30820	-0.00703894	-0.0164589	0.00238108	0.143039	0.792866	LINEAR	100000	UK Biobank Assessment Centre	100003	Imaging	100	Brain MRI	111
Weighted-mean ISOVF in tract cingulate gyrus part of cingulum (left)	25708	CONTINUOUS	30465	-0.00781042	-0.0182655	0.00264472	0.143141	0.792866	LINEAR	100000	UK Biobank Assessment Centre	100003	Imaging	100	Brain MRI	135
Diagnoses - secondary ICD10: K56.6 Other and unspecified intestinal obstruction	41204#K566	CAT-MUL	32240/15(32255)	0.375712	-0.128466	0.881708	0.144465	0.795872	LOGISTIC-BINARY	100091	Health-related outcomes	2000	Hospital inpatient	2002	Summary Diagnoses	2002
Mean L3 in posterior corona radiata on FA skeleton (right)	25322	CONTINUOUS	30465	0.00760053	-0.00262403	0.0178251	0.145122	0.795872	LINEAR	100000	UK Biobank Assessment Centre	100003	Imaging	100	Brain MRI	134
External causes - ICD10: W18.0 Home	41201#W180	CAT-MUL	32224/31(32255)	0.262302	-0.0901019	0.61591	0.14525	0.795872	LOGISTIC-BINARY	100091	Health-related outcomes	2000	Hospital inpatient	2002	Summary Diagnoses	2002
Diagnoses - main ICD10: R93.3 Abnormal findings on diagnostic imaging of other parts of digestive tract	41202#R933	CAT-MUL	32209/46(32255)	-0.214118	-0.502973	0.0735888	0.145311	0.795872	LOGISTIC-BINARY	100091	Health-related outcomes	2000	Hospital inpatient	2002	Summary Diagnoses	2002
Tinnitus severity/nuisance	4814	CAT-SIN	2940	0.0518892	-0.0179439	0.121722	0.145398	0.795872	ORDERED-LOGISTIC	100000	UK Biobank Assessment Centre	100025	Touchscreen	100036	Health and medical history	100043
Diagnoses - main ICD10: D14.0 Middle ear, nasal cavity and accessory sinuses	41202#D140	CAT-MUL	32240/15(32255)	-0.373354	-0.876245	0.130049	0.145519	0.795872	LOGISTIC-BINARY	100091	Health-related outcomes	2000	Hospital inpatient	2002	Summary Diagnoses	2002
Mean FA in corticospinal tract on FA skeleton (left)	25063	CONTINUOUS	30465	-0.00796254	-0.0186933	0.00276817	0.145841	0.795872	LINEAR	100000	UK Biobank Assessment Centre	100003	Imaging	100	Brain MRI	134
Diagnoses - secondary ICD10: E87.1 Hypo-osmolality and hyponatraemia	41204#E871	CAT-MUL	32211/44(32255)	0.219319	-0.0760801	0.515173	0.14585	0.795872	LOGISTIC-BINARY	100091	Health-related outcomes	2000	Hospital inpatient	2002	Summary Diagnoses	2002
Diagnoses - secondary ICD10: K58.0 Irritable bowel syndrome with diarrhoea	41204#K580	CAT-MUL	32239/16(32255)	0.364833	-0.125434	0.859103	0.145958	0.795872	LOGISTIC-BINARY	100091	Health-related outcomes	2000	Hospital inpatient	2002	Summary Diagnoses	2002
Diagnoses - main ICD10: K06.8 Other specified disorders of gingiva and edentulous alveolar ridge	41202#K068	CAT-MUL	32240/15(32255)	0.372474	-0.128534	0.877556	0.146135	0.795872	LOGISTIC-BINARY	100091	Health-related outcomes	2000	Hospital inpatient	2002	Summary Diagnoses	2002
Interpolated Age of participant when operation took place	20011	CONTINUOUS	23838	-0.00905818	-0.0212929	0.00317655	0.146747	0.796053	LINEAR	100000	UK Biobank Assessment Centre	100071	Verbal interview	100076	Operations	100076
Leisure/social activities: Adult education class	6160#4	CAT-MUL	29628/2591(32219)	0.0300094	-0.0105249	0.0705465	0.146758	0.796053	LOGISTIC-BINARY	100000	UK Biobank Assessment Centre	100025	Touchscreen	100059	Psychosocial factors	100061
Diagnoses - main ICD10: R07.0 Pain in throat	41202#R070	CAT-MUL	32222/33(32255)	0.250461	-0.0882088	0.589532	0.147371	0.796053	LOGISTIC-BINARY	100091	Health-related outcomes	2000	Hospital inpatient	2002	Summary Diagnoses	2002
Mean OD in posterior thalamic radiation on FA skeleton (right)	25420	CONTINUOUS	30465	0.00795846	-0.00281176	0.0187287	0.147533	0.796053	LINEAR	100000	UK Biobank Assessment Centre	100003	Imaging	100	Brain MRI	134
Weighted-mean ICVF in tract superior thalamic radiation (left)	25673	CONTINUOUS	30465	-0.00784215	-0.0184581	0.00277378	0.147652	0.796053	LINEAR	100000	UK Biobank Assessment Centre	100003	Imaging	100	Brain MRI	135
Diagnoses - secondary ICD10: S01.0 Open wound of scalp	41204#S010	CAT-MUL	32237/18(32255)	-0.339116	-0.800902	0.118298	0.14782	0.796053	LOGISTIC-BINARY	100091	Health-related outcomes	2000	Hospital inpatient	2002	Summary Diagnoses	2002
Diagnoses - secondary ICD10: R93.1 Abnormal findings on diagnostic imaging of heart and coronary circulation	41204#R931	CAT-MUL	32238/17(32255)	0.353078	-0.12508	0.832039	0.147983	0.796053	LOGISTIC-BINARY	100091	Health-related outcomes	2000	Hospital inpatient	2002	Summary Diagnoses	2002
Mean L1 in corticospinal tract on FA skeleton (left)	25207	CONTINUOUS	30465	0.00815933	-0.00289991	0.0192186	0.148163	0.796053	LINEAR	100000	UK Biobank Assessment Centre	100003	Imaging	100	Brain MRI	134
Weighted-mean MO in tract superior longitudinal fasciculus (left)	25563	CONTINUOUS	30465	0.00802734	-0.00288214	0.0189368	0.149249	0.797458	LINEAR	100000	UK Biobank Assessment Centre	100003	Imaging	100	Brain MRI	135
Number of puzzles attempted	6383	INTEGER	21182	0.0173826	-0.00624047	0.0410057	0.149252	0.797458	ORDERED-LOGISTIC	100000	UK Biobank Assessment Centre	100026	Cognitive function	503	Tower rearranging	503
Diagnoses - main ICD10: O63.0 Prolonged first stage (of labour)	41202#O630	CAT-MUL	32228/27(32255)	0.280692	-0.101969	0.661466	0.149282	0.797458	LOGISTIC-BINARY	100091	Health-related outcomes	2000	Hospital inpatient	2002	Summary Diagnoses	2002
Diagnoses - secondary ICD10: Z92.2 Personal history of long-term (current) use of other medicaments	41204#Z922	CAT-MUL	31324/931(32255)	-0.0482667	-0.11394	0.0173921	0.149664	0.800165	LOGISTIC-BINARY	100091	Health-related outcomes	2000	Hospital inpatient	2002	Summary Diagnoses	2002
Diagnoses - main ICD10: H65.3 Chronic mucoid otitis media	41202#H653	CAT-MUL	32211/44(32255)	0.216633	-0.0780793	0.51164	0.149819	0.800165	LOGISTIC-BINARY	100091	Health-related outcomes	2000	Hospital inpatient	2002	Summary Diagnoses	2002
Mean MD in posterior limb of internal capsule on FA skeleton (right)	25122	CONTINUOUS	30465	0.00767632	-0.00279071	0.0181434	0.150598	0.80159	LINEAR	100000	UK Biobank Assessment Centre	100003	Imaging	100	Brain MRI	134
Diagnoses - secondary ICD10: I21.1 Acute transmural myocardial infarction of inferior wall	41204#I211	CAT-MUL	32236/19(32255)	-0.322051	-0.760451	0.119774	0.151306	0.80159	LOGISTIC-BINARY	100091	Health-related outcomes	2000	Hospital inpatient	2002	Summary Diagnoses	2002
Diagnoses - secondary ICD10: S22.40 Multiple fractures of ribs (closed)	41204#S2240	CAT-MUL	32233/22(32255)	0.30503	-0.112275	0.721872	0.15165	0.80159	LOGISTIC-BINARY	100091	Health-related outcomes	2000	Hospital inpatient	2002	Summary Diagnoses	2002
Diagnoses - secondary ICD10: M48.06 Spinal stenosis (Lumbar region)	41204#M4806	CAT-MUL	32184/71(32255)	0.168268	-0.0616447	0.398586	0.151683	0.80159	LOGISTIC-BINARY	100091	Health-related outcomes	2000	Hospital inpatient	2002	Summary Diagnoses	2002
Number of dMRI outlier slices detected and corrected	25746	INTEGER	30465	-0.00758153	-0.0179469	0.00278387	0.151689	0.80159	LINEAR	100000	UK Biobank Assessment Centre	100003	Imaging	100	Brain MRI	107
Diagnoses - main ICD10: H61.0 Perichondritis of external ear	41202#H610	CAT-MUL	32230/25(32255)	-0.289828	-0.687832	0.105907	0.152005	0.80159	LOGISTIC-BINARY	100091	Health-related outcomes	2000	Hospital inpatient	2002	Summary Diagnoses	2002
Diagnoses - secondary ICD10: K62.6 Ulcer of anus and rectum	41204#K626	CAT-MUL	32238/17(32255)	0.347605	-0.129058	0.823329	0.152373	0.80159	LOGISTIC-BINARY	100091	Health-related outcomes	2000	Hospital inpatient	2002	Summary Diagnoses	2002
Diagnoses - secondary ICD10: M32.9 Systemic lupus erythematosus, unspecified	41204#M329	CAT-MUL	32241/14(32255)	-0.386274	-0.91656	0.14185	0.152518	0.804244	LOGISTIC-BINARY	100091	Health-related outcomes	2000	Hospital inpatient	2002	Summary Diagnoses	2002
Diagnoses - main ICD10: R22.1 Localised swelling, mass and lump, neck	41202#R221	CAT-MUL	32239/16(32255)	-0.359935	-0.853923	0.13346	0.152889	0.804244	LOGISTIC-BINARY	100091	Health-related outcomes	2000	Hospital inpatient	2002	Summary Diagnoses	2002
Diagnoses - secondary ICD10: H66.9 Otitis media, unspecified	41204#H669	CAT-MUL	32245/10(32255)	-0.445228	-1.05655	0.168514	0.153735	0.804277	LOGISTIC-BINARY	100091	Health-related outcomes	2000	Hospital inpatient	2002	Summary Diagnoses	2002
Weighted-mean FA in tract posterior thalamic radiation (left)	25507	CONTINUOUS	30465	-0.00773266	-0.0183596	0.0028943	0.153817	0.804277	LINEAR	100000	UK Biobank Assessment Centre	100003	Imaging	100	Brain MRI	135
Mean ISOVF in external capsule on FA skeleton (right)	25472	CONTINUOUS	30465	-0.00781938	-0.0185671	0.00292831	0.153876	0.804277	LINEAR	100000	UK Biobank Assessment Centre	100003	Imaging	100	Brain MRI	134
Operation code: removal of malignant melanoma	20004#1593	CAT-MUL	32201/54(32255)	0.193783	-0.0726348	0.4607	0.154309	0.804277	LOGISTIC-BINARY	100000	UK Biobank Assessment Centre	100071	Verbal interview	100076	Operations	100076
Diagnoses - secondary ICD10: L29.9 Pruritus, unspecified	41204#L299	CAT-MUL	32244/11(32255)	0.429738	-0.163875	1.02104	0.154595	0.804344	LOGISTIC-BINARY	100091	Health-related outcomes	2000	Hospital inpatient	2002	Summary Diagnoses	2002
Weighted-mean L2 in tract medial lemniscus (left)	25613	CONTINUOUS	30465	-0.00753056	-0.0179244	0.00286324	0.155589	0.804344	LINEAR	100000	UK Biobank Assessment Centre	100003	Imaging	100	Brain MRI	135
Trouble falling or staying asleep, or sleeping too much	20517	CAT-SIN	22503	0.018328	-0.00697499	0.0436309	0.155707	0.804344	ORDERED-LOGISTIC	100089	Online follow-up	136	Mental health	138	Depression	138
Total BMD (bone mineral density) (right)	23238	CONTINUOUS	3220	-0.019322	-0.0460034	0.00735937	0.155736	0.804344	LINEAR	100000	UK Biobank Assessment Centre	100003	Imaging	103	DXA assessment	125
Diagnoses - secondary ICD10: K64.0 First degree haemorrhoids	41204#K640	CAT-MUL	32231/24(32255)	0.289034	-0.110005	0.688573	0.155813	0.804344	LOGISTIC-BINARY	100091	Health-related outcomes	2000	Hospital inpatient	2002	Summary Diagnoses	2002
Diagnoses - secondary ICD10: Z83.7 Family history of diseases of the digestive system	41204#Z837	CAT-MUL	32183/72(32255)	0.167432	-0.0641172	0.398471	0.155965	0.804344	LOGISTIC-BINARY	100091	Health-related outcomes	2000	Hospital inpatient	2002	Summary Diagnoses	2002
Diagnoses - secondary ICD10: Z73.3 Stress, not elsewhere classified	41204#Z733	CAT-MUL	32236/19(32255)	0.324358	-0.125195	0.770974	0.156073	0.804344	LOGISTIC-BINARY	100091	Health-related outcomes	2000	Hospital inpatient	2002	Summary Diagnoses	2002
Diagnoses - secondary ICD10: K31.7 Polyp of stomach and duodenum	41204#K317	CAT-MUL	32029/226(32255)	0.0949754	-0.0363509	0.226303	0.156331	0.804344	LOGISTIC-BINARY	100091	Health-related outcomes	2000	Hospital inpatient	2002	Summary Diagnoses	2002
Diagnoses - secondary ICD10: M23.24 Derangement of meniscus due to old tear or injury (Lateral collateral ligament or Anterior horn of lateral meniscus)	41204#M2324	CAT-MUL	32245/10(32255)	-0.470863	-1.1298	0.176203	0.156729	0.805651	LOGISTIC-BINARY	100091	Health-related outcomes	2000	Hospital inpatient	2002	Summary Diagnoses	2002
Diagnoses - secondary ICD10: Z88.1 Personal history of allergy to other antibiotic agents	41204#Z881	CAT-MUL	32041/214(32255)	0.0976853	-0.0376565	0.232932	0.156976	0.805651	LOGISTIC-BINARY	100091	Health-related outcomes	2000	Hospital inpatient	2002	Summary Diagnoses	2002
Diagnoses - secondary ICD10: K26.9 Unspecified as acute or chronic, without haemorrhage or perforation	41204#K269	CAT-MUL	32158/97(32255)	-0.143015	-0.341165	0.0551278	0.157115	0.805651	LOGISTIC-BINARY	100091	Health-related outcomes	2000	Hospital inpatient	2002	Summary Diagnoses	2002
External causes - ICD10: W01.4 Street and highway	41201#W014	CAT-MUL	32214/41(32255)	-0.222113	-0.530899	0.0857677	0.157874	0.806946	LOGISTIC-BINARY	100091	Health-related outcomes	2000	Hospital inpatient	2002	Summary Diagnoses	2002
Diagnoses - main ICD10: O44.1 Placenta praevia with haemorrhage	41202#O441	CAT-MUL	32245/10(32255)	0.452338	-0.176539	1.08582	0.158009	0.806946	LOGISTIC-BINARY	100091	Health-related outcomes	2000	Hospital inpatient	2002	Summary Diagnoses	2002
Sleeping too much	20534	CAT-SIN	7092/1770(8862)	0.0380126	-0.014755	0.0908249	0.158104	0.806946	LOGISTIC-BINARY	100089	Online follow-up	136	Mental health	138	Depression	138
Diagnoses - main ICD10: J18.1 Lobar pneumonia, unspecified	41202#J181	CAT-MUL	32067/188(32255)	0.103023	-0.0402827	0.246329	0.158801	0.808237	LOGISTIC-BINARY	100091	Health-related outcomes	2000	Hospital inpatient	2002	Summary Diagnoses	2002
Diagnoses - main ICD10: C18.7 Sigmoid colon	41202#C187	CAT-MUL	32241/14(32255)	0.378927	-0.146473	0.910845	0.159518	0.808237	LOGISTIC-BINARY	100091	Health-related outcomes	2000	Hospital inpatient	2002	Summary Diagnoses	2002
Mean FA in superior fronto-occipital fasciculus on FA skeleton (right)	25098	CONTINUOUS	30465	-0.00758436	-0.0181526	0.00298392	0.159547	0.808237	LINEAR	100000	UK Biobank Assessment Centre	100003	Imaging	100	Brain MRI	134
Diagnoses - secondary ICD10: M23.4 Loose body in knee	41204#M234	CAT-MUL	32235/20(32255)	0.314348	-0.123844	0.752953	0.159704	0.808237	LOGISTIC-BINARY	100091	Health-related outcomes	2000	Hospital inpatient	2002	Summary Diagnoses	2002
Diagnoses - main ICD10: S62.30 Fracture of other metacarpal bone (closed)	41202#S6230	CAT-MUL	32240/15(32255)	0.365338	-0.143524	0.876044	0.160022	0.808237	LOGISTIC-BINARY	100091	Health-related outcomes	2000	Hospital inpatient	2002	Summary Diagnoses	2002
Weighted-mean ICVF in tract corticospinal tract (left)	25658	CONTINUOUS	30465	-0.00790285	-0.0189328	0.00312709	0.160224	0.808237	LINEAR	100000	UK Biobank Assessment Centre	100003	Imaging	100	Brain MRI	135
Diagnoses - secondary ICD10: B97.8 Other viral agents as the cause of diseases classified to other chapters	41204#B978	CAT-MUL	32242/13(32255)	-0.394783	-0.947405	0.155791	0.160374	0.808237	LOGISTIC-BINARY	100091	Health-related outcomes	2000	Hospital inpatient	2002	Summary Diagnoses	2002
Mean ISOVF in middle cerebellar peduncle on FA skeleton	25440	CONTINUOUS	30465	0.00766399	-0.00305354	0.0183815	0.161044	0.810751	LINEAR	100000	UK Biobank Assessment Centre	100003	Imaging	100	Brain MRI	134
Diagnoses - main ICD10: N89.8 Other specified noninflammatory disorders of vagina	41202#N898	CAT-MUL	32205/50(32255)	-0.202091	-0.485415	0.0805041	0.161588	0.810751	LOGISTIC-BINARY	100091	Health-related outcomes	2000	Hospital inpatient	2002	Summary Diagnoses	2002
Diagnoses - secondary ICD10: B96.1 Klebsiella pneumoniae [K. pneumoniae] as the cause of diseases classified to other chapters	41204#B961	CAT-MUL	32244/11(32255)	0.422053	-0.168274	1.01588	0.16172	0.810751	LOGISTIC-BINARY	100091	Health-related outcomes	2000	Hospital inpatient	2002	Summary Diagnoses	2002
Diagnoses - secondary ICD10: L08.9 Local infection of skin and subcutaneous tissue, unspecified	41204#L089	CAT-MUL	32234/21(32255)	0.303835	-0.121396	0.730546	0.161992	0.810751	LOGISTIC-BINARY	100091	Health-related outcomes	2000	Hospital inpatient	2002	Summary Diagnoses	2002
Mean ISOVF in retrolenticular part of internal capsule on FA skeleton (right)	25460	CONTINUOUS	30465	-0.00776629	-0.0186612	0.00312864	0.162368	0.810751	LINEAR	100000	UK Biobank Assessment Centre	100003	Imaging	100	Brain MRI	134
Operation code: squint correction	20004#1491	CAT-MUL	31807/448(32255)	0.0666096	-0.0268626	0.160052	0.162424	0.810751	LOGISTIC-BINARY	100000	UK Biobank Assessment Centre	100071	Verbal interview	100076	Operations	100076
Volume of brain, grey+white matter	25010	CONTINUOUS	32255	-0.00609894	-0.0146646	0.00246671	0.162847	0.813242	LINEAR	100000	UK Biobank Assessment Centre	100003	Imaging	100	Brain MRI	110
Duration spent answering each puzzle	6333	INTEGER	20983	0.00945954	-0.00383609	0.0227552	0.163166	0.813242	LINEAR	100000	UK Biobank Assessment Centre	100026	Cognitive function	501	Matrix pattern completion	501
Diagnoses - main ICD10: N87.9 Dysplasia of cervix uteri, unspecified	41202#N879	CAT-MUL	32220/35(32255)	0.238117	-0.0975491	0.572621	0.163692	0.814466	LOGISTIC-BINARY	100091	Health-related outcomes	2000	Hospital inpatient	2002	Summary Diagnoses	2002
Weighted-mean ICVF in tract anterior thalamic radiation (left)	25652	CONTINUOUS	30465	-0.00728118	-0.0175297	0.00296732	0.16377	0.814466	LINEAR	100000	UK Biobank Assessment Centre	100003	Imaging	100	Brain MRI	135
FI5 : family relationship calculation	4979-4	CAT-SIN	5755/8986	-999	-999	-999	0.164483	0.814466	MULTINOMIAL-LOGISTIC	100000	UK Biobank Assessment Centre	100026	Cognitive function	100027	Fluid intelligence / reasoning	100027
Diagnoses - secondary ICD10: K05.3 Chronic periodontitis	41204#K053	CAT-MUL	32243/12(32255)	-0.40735	-0.984247	0.166724	0.165108	0.815605	LOGISTIC-BINARY	100091	Health-related outcomes	2000	Hospital inpatient	2002	Summary Diagnoses	2002
Diagnoses - main ICD10: Z13.1 Special screening examination for diabetes mellitus	41202#Z131	CAT-MUL	32244/11(32255)	0.419117	-0.172194	1.0116	0.165156	0.815605	LOGISTIC-BINARY	100091	Health-related outcomes	2000	Hospital inpatient	2002	Summary Diagnoses	2002
Mean ICVF in superior corona radiata on FA skeleton (right)	25368	CONTINUOUS	30465	-0.00744511	-0.0179606	0.00307039	0.165228	0.815605	LINEAR	100000	UK Biobank Assessment Centre	100003	Imaging	100	Brain MRI	134
Diagnoses - main ICD10: Z31.0 Tuboplasty or vasoplasty after previous sterilisation	41202#Z310	CAT-MUL	32244/11(32255)	0.419018	-0.177517	1.00886	0.165852	0.815605	LOGISTIC-BINARY	100091	Health-related outcomes	2000	Hospital inpatient	2002	Summary Diagnoses	2002
Volume of grey matter in IX Cerebellum (vermis)	25916	CONTINUOUS	32255	-0.00700632	-0.0169181	0.00290549	0.165914	0.815605	LINEAR	1101	UK Biobank Assessment Centre		Imaging		Imaging	1101
Diagnoses - secondary ICD10: N42.8 Other specified disorders of prostate	41204#N428	CAT-MUL	32230/25(32255)	0.278808	-0.115285	0.67428	0.166169	0.815605	LOGISTIC-BINARY	100091	Health-related outcomes	2000	Hospital inpatient	2002	Summary Diagnoses	2002
Diagnoses - main ICD10: N95.2 Postmenopausal atrophic vaginitis	41202#N952	CAT-MUL	32245/10(32255)	-0.452642	-1.10295	0.179703	0.166302	0.815605	LOGISTIC-BINARY	100091	Health-related outcomes	2000	Hospital inpatient	2002	Summary Diagnoses	2002
Volume of grey matter in Superior Temporal Gyrus, anterior division (left)	25798	CONTINUOUS	32255	0.00725523	-0.0030314	0.0175419	0.16685	0.815605	LINEAR	1101	UK Biobank Assessment Centre		Imaging		Imaging	1101
Diagnoses - secondary ICD10: N42.9 Disorder of prostate, unspecified	41204#N429	CAT-MUL	32244/11(32255)	0.438524	-0.176172	1.07156	0.166877	0.815605	LOGISTIC-BINARY	100091	Health-related outcomes	2000	Hospital inpatient	2002	Summary Diagnoses	2002
Item selected for each puzzle: 5	6332#5	CAT-MUL	288/20695(20983)	0.0821546	-0.0343204	0.198717	0.166943	0.815605	LOGISTIC-BINARY	100000	UK Biobank Assessment Centre	100026	Cognitive function	501	Matrix pattern completion	501
Standing height	50	CONTINUOUS	32238	0.00533199	-0.00223225	0.0128962	0.167098	0.815605	LINEAR	100000	UK Biobank Assessment Centre	100006	Physical measures	100008	Anthropometry	100010
Diagnoses - main ICD10: R32 Unspecified urinary incontinence	41202#R32	CAT-MUL	32206/49(32255)	0.197851	-0.0838348	0.479162	0.168265	0.817065	LOGISTIC-BINARY	100091	Health-related outcomes	2000	Hospital inpatient	2002	Summary Diagnoses	2002
Mean L2 in corticospinal tract on FA skeleton (right)	25254	CONTINUOUS	30465	0.0077219	-0.00327052	0.0187143	0.168559	0.817065	LINEAR	100000	UK Biobank Assessment Centre	100003	Imaging	100	Brain MRI	134
Diagnoses - secondary ICD10: J18.1 Lobar pneumonia, unspecified	41204#J181	CAT-MUL	32194/61(32255)	0.176896	-0.0749537	0.428844	0.168645	0.817065	LOGISTIC-BINARY	100091	Health-related outcomes	2000	Hospital inpatient	2002	Summary Diagnoses	2002
Diagnoses - main ICD10: L43.9 Lichen planus, unspecified	41202#L439	CAT-MUL	32218/37(32255)	-0.226472	-0.549815	0.0952509	0.168646	0.817065	LOGISTIC-BINARY	100091	Health-related outcomes	2000	Hospital inpatient	2002	Summary Diagnoses	2002
Diagnoses - main ICD10: J44.0 Chronic obstructive pulmonary disease with acute lower respiratory infection	41202#J440	CAT-MUL	32238/17(32255)	-0.330926	-0.804593	0.138842	0.168655	0.817065	LOGISTIC-BINARY	100091	Health-related outcomes	2000	Hospital inpatient	2002	Summary Diagnoses	2002
Diagnoses - secondary ICD10: O26.8 Other specified pregnancy-related conditions	41204#O268	CAT-MUL	32237/18(32255)	0.319134	-0.13976	0.77077	0.168837	0.817065	LOGISTIC-BINARY	100091	Health-related outcomes	2000	Hospital inpatient	2002	Summary Diagnoses	2002
Diagnoses - secondary ICD10: I84.9 Unspecified haemorrhoids without complication	41204#I849	CAT-MUL	31767/488(32255)	0.0625987	-0.026726	0.151938	0.1696	0.817065	LOGISTIC-BINARY	100091	Health-related outcomes	2000	Hospital inpatient	2002	Summary Diagnoses	2002
Diagnoses - secondary ICD10: I50.1 Left ventricular failure	41204#I501	CAT-MUL	32164/91(32255)	-0.142929	-0.347196	0.0612551	0.170043	0.817065	LOGISTIC-BINARY	100091	Health-related outcomes	2000	Hospital inpatient	2002	Summary Diagnoses	2002
Diagnoses - main ICD10: D12.3 Transverse colon	41202#D123	CAT-MUL	32107/148(32255)	0.112553	-0.048203	0.273447	0.17013	0.817065	LOGISTIC-BINARY	100091	Health-related outcomes	2000	Hospital inpatient	2002	Summary Diagnoses	2002
Diagnoses - main ICD10: R30.0 Dysuria	41202#R300	CAT-MUL	32237/18(32255)	0.330005	-0.142184	0.802202	0.170593	0.817065	LOGISTIC-BINARY	100091	Health-related outcomes	2000	Hospital inpatient	2002	Summary Diagnoses	2002
Mean L2 in cerebral peduncle on FA skeleton (right)	25262	CONTINUOUS	30465	0.00743899	-0.00321783	0.0180958	0.171258	0.817065	LINEAR	100000	UK Biobank Assessment Centre	100003	Imaging	100	Brain MRI	134
Diagnoses - secondary ICD10: H04.5 Stenosis and insufficiency of lachrymal passages	41204#H045	CAT-MUL	32241/14(32255)	-0.378213	-0.924111	0.161749	0.171779	0.817065	LOGISTIC-BINARY	100091	Health-related outcomes	2000	Hospital inpatient	2002	Summary Diagnoses	2002
Diagnoses - secondary ICD10: M07.39 Other psoriatic arthropathies (Site unspecified)	41204#M0739	CAT-MUL	32244/11(32255)	-0.416816	-1.01805	0.179527	0.172135	0.817065	LOGISTIC-BINARY	100091	Health-related outcomes	2000	Hospital inpatient	2002	Summary Diagnoses	2002
Diagnoses - main ICD10: D22.4 Melanocytic naevi of scalp and neck	41202#D224	CAT-MUL	32232/23(32255)	0.282708	-0.123303	0.689287	0.172483	0.817065	LOGISTIC-BINARY	100091	Health-related outcomes	2000	Hospital inpatient	2002	Summary Diagnoses	2002
Diagnoses - secondary ICD10: N18.4 Chronic kidney disease, stage 4	41204#N184	CAT-MUL	32245/10(32255)	-0.426117	-1.04456	0.183392	0.172649	0.817065	LOGISTIC-BINARY	100091	Health-related outcomes	2000	Hospital inpatient	2002	Summary Diagnoses	2002
Diagnoses - main ICD10: S68.1 Traumatic amputation of other single finger (complete)(partial)	41202#S681	CAT-MUL	32234/21(32255)	-0.296617	-0.723146	0.130353	0.172672	0.817065	LOGISTIC-BINARY	100091	Health-related outcomes	2000	Hospital inpatient	2002	Summary Diagnoses	2002
Diagnoses - main ICD10: B37.8 Candidiasis of other sites	41202#B378	CAT-MUL	32242/13(32255)	0.383972	-0.168939	0.935981	0.173075	0.817065	LOGISTIC-BINARY	100091	Health-related outcomes	2000	Hospital inpatient	2002	Summary Diagnoses	2002
Diagnoses - main ICD10: R13 Dysphagia	41202#R13	CAT-MUL	31957/298(32255)	0.0791807	-0.0348496	0.193204	0.17346	0.817065	LOGISTIC-BINARY	100091	Health-related outcomes	2000	Hospital inpatient	2002	Summary Diagnoses	2002
Diagnoses - main ICD10: Z53.0 Procedure not carried out because of contraindication	41202#Z530	CAT-MUL	32245/10(32255)	-0.440906	-1.08177	0.192915	0.173469	0.817065	LOGISTIC-BINARY	100091	Health-related outcomes	2000	Hospital inpatient	2002	Summary Diagnoses	2002
Mean ISOVF in superior corona radiata on FA skeleton (left)	25465	CONTINUOUS	30465	-0.00685169	-0.016724	0.00302062	0.173736	0.817065	LINEAR	100000	UK Biobank Assessment Centre	100003	Imaging	100	Brain MRI	134
Total BMD (bone mineral density) T-score	23239	CONTINUOUS	3788	-0.0200223	-0.0488937	0.00884907	0.174015	0.817065	LINEAR	100000	UK Biobank Assessment Centre	100003	Imaging	103	DXA assessment	125
Diagnoses - secondary ICD10: R39.1 Other difficulties with micturition	41204#R391	CAT-MUL	32189/66(32255)	0.166924	-0.0736878	0.407748	0.174065	0.817065	LOGISTIC-BINARY	100091	Health-related outcomes	2000	Hospital inpatient	2002	Summary Diagnoses	2002
Mean MD in cingulum cingulate gyrus on FA skeleton (left)	25139	CONTINUOUS	30465	0.0071576	-0.00316889	0.0174841	0.174295	0.817065	LINEAR	100000	UK Biobank Assessment Centre	100003	Imaging	100	Brain MRI	134
FI12 : square sequence recognition	5790-45	CAT-SIN	295/566	-999	-999	-999	0.174702	0.817065	MULTINOMIAL-LOGISTIC	100000	UK Biobank Assessment Centre	100026	Cognitive function	100027	Fluid intelligence / reasoning	100027
Diagnoses - secondary ICD10: N72 Inflammatory disease of cervix uteri	41204#N72	CAT-MUL	32192/63(32255)	0.172667	-0.0769755	0.421869	0.174783	0.817065	LOGISTIC-BINARY	100091	Health-related outcomes	2000	Hospital inpatient	2002	Summary Diagnoses	2002
Mean ISOVF in superior longitudinal fasciculus on FA skeleton (right)	25480	CONTINUOUS	30465	-0.00706403	-0.017268	0.00313991	0.174821	0.817065	LINEAR	100000	UK Biobank Assessment Centre	100003	Imaging	100	Brain MRI	134
Diagnoses - main ICD10: I20.9 Angina pectoris, unspecified	41202#I209	CAT-MUL	31989/266(32255)	-0.0833424	-0.203804	0.0371088	0.175041	0.817065	LOGISTIC-BINARY	100091	Health-related outcomes	2000	Hospital inpatient	2002	Summary Diagnoses	2002
Values entered	23322	INTEGER	21014	0.00935841	-0.00419806	0.0229149	0.176039	0.817065	LINEAR	100000	UK Biobank Assessment Centre	100026	Cognitive function	502	Symbol digit substitution	502
External causes - ICD10: Y83.8 Other surgical procedures	41201#Y838	CAT-MUL	32019/236(32255)	0.0883745	-0.039691	0.216399	0.176121	0.817065	LOGISTIC-BINARY	100091	Health-related outcomes	2000	Hospital inpatient	2002	Summary Diagnoses	2002
Diagnoses - secondary ICD10: K80.2 Calculus of gallbladder without cholecystitis	41204#K802	CAT-MUL	32121/134(32255)	0.116798	-0.0528235	0.286309	0.176943	0.817065	LOGISTIC-BINARY	100091	Health-related outcomes	2000	Hospital inpatient	2002	Summary Diagnoses	2002
FI10 : arithmetic sequence recognition	20183-2	CAT-SIN	2909/3407	-999	-999	-999	0.177091	0.817065	MULTINOMIAL-LOGISTIC	100089	Online follow-up	116	Cognitive function online	118	Fluid intelligence / reasoning	118
Mean FA in middle cerebellar peduncle on FA skeleton	25056	CONTINUOUS	30465	-0.00714002	-0.017512	0.00323191	0.177254	0.817065	LINEAR	100000	UK Biobank Assessment Centre	100003	Imaging	100	Brain MRI	134
Inverted temporal signal-to-noise ratio in pre-processed tfMRI	25745	CONTINUOUS	26909	-0.00724683	-0.0177746	0.00328093	0.177281	0.817065	LINEAR	100000	UK Biobank Assessment Centre	100003	Imaging	100	Brain MRI	106
Diagnoses - main ICD10: I50.1 Left ventricular failure	41202#I501	CAT-MUL	32242/13(32255)	-0.377872	-0.932841	0.168239	0.177484	0.817065	LOGISTIC-BINARY	100091	Health-related outcomes	2000	Hospital inpatient	2002	Summary Diagnoses	2002
Diagnoses - main ICD10: D05.1 Intraductal carcinoma in situ	41202#D051	CAT-MUL	32184/71(32255)	0.161153	-0.0734614	0.395235	0.177712	0.817065	LOGISTIC-BINARY	100091	Health-related outcomes	2000	Hospital inpatient	2002	Summary Diagnoses	2002
Mean ISOVF in superior cerebellar peduncle on FA skeleton (right)	25452	CONTINUOUS	30465	0.00715223	-0.00325798	0.0175624	0.17811	0.817065	LINEAR	100000	UK Biobank Assessment Centre	100003	Imaging	100	Brain MRI	134
Diagnoses - main ICD10: Z01.8 Other specified special examinations	41202#Z018	CAT-MUL	32197/58(32255)	0.177264	-0.0809532	0.435222	0.178189	0.817065	LOGISTIC-BINARY	100091	Health-related outcomes	2000	Hospital inpatient	2002	Summary Diagnoses	2002
Diagnoses - main ICD10: G47.3 Sleep apnoea	41202#G473	CAT-MUL	32111/144(32255)	0.11273	-0.0515507	0.277072	0.178681	0.817065	LOGISTIC-BINARY	100091	Health-related outcomes	2000	Hospital inpatient	2002	Summary Diagnoses	2002
Diagnoses - main ICD10: D05.9 Carcinoma in situ of breast, unspecified	41202#D059	CAT-MUL	32205/50(32255)	0.191946	-0.0884106	0.471713	0.179161	0.817065	LOGISTIC-BINARY	100091	Health-related outcomes	2000	Hospital inpatient	2002	Summary Diagnoses	2002
Diagnoses - main ICD10: D22.0 Melanocytic naevi of lip	41202#D220	CAT-MUL	32243/12(32255)	-0.39832	-0.983798	0.180359	0.179283	0.817065	LOGISTIC-BINARY	100091	Health-related outcomes	2000	Hospital inpatient	2002	Summary Diagnoses	2002
Mean MD in splenium of corpus callosum on FA skeleton	25108	CONTINUOUS	30465	0.00722877	-0.00332146	0.017779	0.17929	0.817065	LINEAR	100000	UK Biobank Assessment Centre	100003	Imaging	100	Brain MRI	134
Mean L3 in posterior limb of internal capsule on FA skeleton (right)	25314	CONTINUOUS	30465	0.0072318	-0.00334557	0.0178092	0.180226	0.817065	LINEAR	100000	UK Biobank Assessment Centre	100003	Imaging	100	Brain MRI	134
Diagnoses - secondary ICD10: C50.2 Upper-inner quadrant of breast	41204#C502	CAT-MUL	32245/10(32255)	0.414531	-0.196046	1.01998	0.180238	0.817065	LOGISTIC-BINARY	100091	Health-related outcomes	2000	Hospital inpatient	2002	Summary Diagnoses	2002
Diagnoses - secondary ICD10: B37.0 Candidal stomatitis	41204#B370	CAT-MUL	32232/23(32255)	0.279642	-0.130099	0.688394	0.180482	0.817065	LOGISTIC-BINARY	100091	Health-related outcomes	2000	Hospital inpatient	2002	Summary Diagnoses	2002
Total BMD (bone mineral density)	23236	CONTINUOUS	3811	-0.016593	-0.0409042	0.00771812	0.180926	0.817065	LINEAR	100000	UK Biobank Assessment Centre	100003	Imaging	103	DXA assessment	125
Diagnoses - secondary ICD10: R41.3 Other amnesia	41204#R413	CAT-MUL	32234/21(32255)	0.291929	-0.135631	0.721663	0.181756	0.817065	LOGISTIC-BINARY	100091	Health-related outcomes	2000	Hospital inpatient	2002	Summary Diagnoses	2002
Mean FA in inferior cerebellar peduncle on FA skeleton (right)	25066	CONTINUOUS	30465	-0.00716687	-0.0176886	0.00335481	0.181858	0.817065	LINEAR	100000	UK Biobank Assessment Centre	100003	Imaging	100	Brain MRI	134
Diagnoses - main ICD10: M25.46 Effusion of joint (Lower leg)	41202#M2546	CAT-MUL	32243/12(32255)	0.388471	-0.181017	0.960794	0.181989	0.817065	LOGISTIC-BINARY	100091	Health-related outcomes	2000	Hospital inpatient	2002	Summary Diagnoses	2002
Operation code: nail surgery / nail removal	20004#1598	CAT-MUL	32232/23(32255)	0.278612	-0.130415	0.688538	0.182184	0.817065	LOGISTIC-BINARY	100000	UK Biobank Assessment Centre	100071	Verbal interview	100076	Operations	100076
Diagnoses - secondary ICD9: V587 Other endoscopy with no abnormality found	41205#V587	CAT-MUL	32241/14(32255)	0.356125	-0.167596	0.87876	0.182397	0.817065	LOGISTIC-BINARY	100091	Health-related outcomes	2000	Hospital inpatient	2002	Summary Diagnoses	2002
Diagnoses - main ICD10: K22.8 Other specified diseases of oesophagus	41202#K228	CAT-MUL	32224/31(32255)	-0.238002	-0.588295	0.111842	0.182517	0.817065	LOGISTIC-BINARY	100091	Health-related outcomes	2000	Hospital inpatient	2002	Summary Diagnoses	2002
Diagnoses - main ICD10: N85.0 Endometrial glandular hyperplasia	41202#N850	CAT-MUL	32215/40(32255)	-0.211714	-0.524201	0.0990133	0.182858	0.817065	LOGISTIC-BINARY	100091	Health-related outcomes	2000	Hospital inpatient	2002	Summary Diagnoses	2002
Mean ICVF in tapetum on FA skeleton (left)	25391	CONTINUOUS	30465	-0.00720656	-0.0178122	0.00339904	0.182917	0.817065	LINEAR	100000	UK Biobank Assessment Centre	100003	Imaging	100	Brain MRI	134
Diagnoses - secondary ICD10: N83.8 Other noninflammatory disorders of ovary, Fallopian tube and broad ligament	41204#N838	CAT-MUL	32220/35(32255)	0.226443	-0.107233	0.559127	0.182935	0.817065	LOGISTIC-BINARY	100091	Health-related outcomes	2000	Hospital inpatient	2002	Summary Diagnoses	2002
Diagnoses - secondary ICD10: N48.1 Balanoposthitis	41204#N481	CAT-MUL	32245/10(32255)	-0.420958	-1.04571	0.19622	0.183014	0.817065	LOGISTIC-BINARY	100091	Health-related outcomes	2000	Hospital inpatient	2002	Summary Diagnoses	2002
Operation code: pelvic floor surgery	20004#1543	CAT-MUL	32238/17(32255)	-0.327052	-0.811019	0.153042	0.183111	0.817065	LOGISTIC-BINARY	100000	UK Biobank Assessment Centre	100071	Verbal interview	100076	Operations	100076
Maternal smoking around birth	1787	CAT-SIN	19708/8742(28450)	-0.0172449	-0.0426405	0.00814493	0.183152	0.817065	LOGISTIC-BINARY	100000	UK Biobank Assessment Centre	100025	Touchscreen	100033	Early life factors	100033
Diagnoses - main ICD10: N17.9 Acute renal failure, unspecified	41202#N179	CAT-MUL	32227/28(32255)	-0.249504	-0.617743	0.117586	0.183232	0.817065	LOGISTIC-BINARY	100091	Health-related outcomes	2000	Hospital inpatient	2002	Summary Diagnoses	2002
External causes - ICD10: W19.4 Street and highway	41201#W194	CAT-MUL	32234/21(32255)	-0.286922	-0.710085	0.135857	0.183382	0.817065	LOGISTIC-BINARY	100091	Health-related outcomes	2000	Hospital inpatient	2002	Summary Diagnoses	2002
Weighted-mean OD in tract forceps minor	25688	CONTINUOUS	30465	-0.00741324	-0.0183375	0.00351101	0.183498	0.817065	LINEAR	100000	UK Biobank Assessment Centre	100003	Imaging	100	Brain MRI	135
Diagnoses - main ICD10: M23.23 Derangement of meniscus due to old tear or injury (Medial collateral ligament or Other and unspecified medial meniscus)	41202#M2323	CAT-MUL	31911/344(32255)	-0.0723512	-0.179039	0.034299	0.183672	0.817065	LOGISTIC-BINARY	100091	Health-related outcomes	2000	Hospital inpatient	2002	Summary Diagnoses	2002
Happiness	4526	CAT-SIN	10811	0.0250044	-0.0118688	0.0618777	0.183839	0.817065	ORDERED-LOGISTIC	100000	UK Biobank Assessment Centre	100025	Touchscreen	100059	Psychosocial factors	100060
Diagnoses - main ICD10: K57.3 Diverticular disease of large intestine without perforation or abscess	41202#K573	CAT-MUL	31197/1058(32255)	0.0416785	-0.0197865	0.103153	0.183856	0.817065	LOGISTIC-BINARY	100091	Health-related outcomes	2000	Hospital inpatient	2002	Summary Diagnoses	2002
Diagnoses - secondary ICD10: M72.0 Palmar fascial fibromatosis [Dupuytren]	41204#M720	CAT-MUL	32244/11(32255)	0.405897	-0.190034	1.00999	0.184129	0.817065	LOGISTIC-BINARY	100091	Health-related outcomes	2000	Hospital inpatient	2002	Summary Diagnoses	2002
Diagnoses - main ICD10: I48 Atrial fibrillation and flutter	41202#I48	CAT-MUL	31808/447(32255)	0.063215	-0.0300908	0.156569	0.1843	0.817065	LOGISTIC-BINARY	100091	Health-related outcomes	2000	Hospital inpatient	2002	Summary Diagnoses	2002
Weighted-mean ISOVF in tract medial lemniscus (right)	25722	CONTINUOUS	30465	0.00694353	-0.00331384	0.0172009	0.184581	0.817065	LINEAR	100000	UK Biobank Assessment Centre	100003	Imaging	100	Brain MRI	135
Mean ICVF in cingulum hippocampus on FA skeleton (right)	25380	CONTINUOUS	30465	-0.00718712	-0.017806	0.00343177	0.18465	0.817065	LINEAR	100000	UK Biobank Assessment Centre	100003	Imaging	100	Brain MRI	134
Mean FA in retrolenticular part of internal capsule on FA skeleton (left)	25077	CONTINUOUS	30465	-0.00745619	-0.0184929	0.00358051	0.185457	0.817065	LINEAR	100000	UK Biobank Assessment Centre	100003	Imaging	100	Brain MRI	134
Diagnoses - secondary ICD10: R94.5 Abnormal results of liver function studies	41204#R945	CAT-MUL	32102/153(32255)	-0.107446	-0.266654	0.0515883	0.185657	0.817065	LOGISTIC-BINARY	100091	Health-related outcomes	2000	Hospital inpatient	2002	Summary Diagnoses	2002
Diagnoses - main ICD10: K14.9 Disease of tongue, unspecified	41202#K149	CAT-MUL	32233/22(32255)	0.28595	-0.137981	0.70944	0.185918	0.817065	LOGISTIC-BINARY	100091	Health-related outcomes	2000	Hospital inpatient	2002	Summary Diagnoses	2002
Mean L2 in middle cerebellar peduncle on FA skeleton	25248	CONTINUOUS	30465	0.00728821	-0.00352357	0.0181	0.186424	0.817065	LINEAR	100000	UK Biobank Assessment Centre	100003	Imaging	100	Brain MRI	134
Diagnoses - main ICD10: Z13.9 Special screening examination, unspecified	41202#Z139	CAT-MUL	32239/16(32255)	-0.330348	-0.820374	0.160788	0.186765	0.817065	LOGISTIC-BINARY	100091	Health-related outcomes	2000	Hospital inpatient	2002	Summary Diagnoses	2002
Mean L3 in uncinate fasciculus on FA skeleton (right)	25340	CONTINUOUS	30465	-0.00736449	-0.0182995	0.00357057	0.186832	0.817065	LINEAR	100000	UK Biobank Assessment Centre	100003	Imaging	100	Brain MRI	134
Diagnoses - main ICD10: L40.9 Psoriasis, unspecified	41202#L409	CAT-MUL	32245/10(32255)	0.416604	-0.200466	1.03803	0.187097	0.817065	LOGISTIC-BINARY	100091	Health-related outcomes	2000	Hospital inpatient	2002	Summary Diagnoses	2002
Diagnoses - secondary ICD10: L03.3 Cellulitis of trunk	41204#L033	CAT-MUL	32242/13(32255)	-0.371979	-0.927976	0.178684	0.187505	0.817065	LOGISTIC-BINARY	100091	Health-related outcomes	2000	Hospital inpatient	2002	Summary Diagnoses	2002
Diagnoses - secondary ICD10: D23.7 Skin of lower limb, including hip	41204#D237	CAT-MUL	32242/13(32255)	-0.377036	-0.940004	0.18216	0.187629	0.817065	LOGISTIC-BINARY	100091	Health-related outcomes	2000	Hospital inpatient	2002	Summary Diagnoses	2002
Diagnoses - secondary ICD10: D70 Agranulocytosis	41204#D70	CAT-MUL	32171/84(32255)	0.143436	-0.0702521	0.357046	0.188186	0.817065	LOGISTIC-BINARY	100091	Health-related outcomes	2000	Hospital inpatient	2002	Summary Diagnoses	2002
Mean MD in body of corpus callosum on FA skeleton	25107	CONTINUOUS	30465	0.00677165	-0.00331551	0.0168588	0.18825	0.817065	LINEAR	100000	UK Biobank Assessment Centre	100003	Imaging	100	Brain MRI	134
Diagnoses - secondary ICD10: M16.9 Coxarthrosis, unspecified	41204#M169	CAT-MUL	32200/55(32255)	-0.177204	-0.441345	0.0868157	0.18839	0.817065	LOGISTIC-BINARY	100091	Health-related outcomes	2000	Hospital inpatient	2002	Summary Diagnoses	2002
Diagnoses - main ICD10: M18.1 Other primary arthrosis of first carpometacarpal joint	41202#M181	CAT-MUL	32244/11(32255)	0.400476	-0.197012	1.00002	0.188477	0.817065	LOGISTIC-BINARY	100091	Health-related outcomes	2000	Hospital inpatient	2002	Summary Diagnoses	2002
Diagnoses - main ICD10: D12.0 Caecum	41202#D120	CAT-MUL	32137/118(32255)	-0.121247	-0.302054	0.0594929	0.188611	0.817065	LOGISTIC-BINARY	100091	Health-related outcomes	2000	Hospital inpatient	2002	Summary Diagnoses	2002
Diagnoses - main ICD10: D22.2 Melanocytic naevi of ear and external auricular canal	41202#D222	CAT-MUL	32245/10(32255)	-0.422214	-1.05218	0.206914	0.188616	0.817065	LOGISTIC-BINARY	100091	Health-related outcomes	2000	Hospital inpatient	2002	Summary Diagnoses	2002
External causes - ICD10: W19.0 Home	41201#W190	CAT-MUL	32207/48(32255)	-0.190777	-0.475664	0.0935787	0.188909	0.817065	LOGISTIC-BINARY	100091	Health-related outcomes	2000	Hospital inpatient	2002	Summary Diagnoses	2002
Volume of grey matter in VIIb Cerebellum (left)	25906	CONTINUOUS	32255	-0.00662889	-0.0165221	0.00326435	0.189088	0.817065	LINEAR	1101	UK Biobank Assessment Centre		Imaging		Imaging	1101
Mean L1 in posterior corona radiata on FA skeleton (left)	25227	CONTINUOUS	30465	0.00670919	-0.00330574	0.0167241	0.18917	0.817065	LINEAR	100000	UK Biobank Assessment Centre	100003	Imaging	100	Brain MRI	134
Diagnoses - main ICD10: H72.0 Central perforation of tympanic membrane	41202#H720	CAT-MUL	32241/14(32255)	-0.354006	-0.884747	0.1736	0.189367	0.817065	LOGISTIC-BINARY	100091	Health-related outcomes	2000	Hospital inpatient	2002	Summary Diagnoses	2002
Diagnoses - main ICD10: N39.0 Urinary tract infection, site not specified	41202#N390	CAT-MUL	31853/402(32255)	0.0658664	-0.0326374	0.164372	0.189987	0.820293	LOGISTIC-BINARY	100091	Health-related outcomes	2000	Hospital inpatient	2002	Summary Diagnoses	2002
Weighted-mean ISOVF in tract parahippocampal part of cingulum (right)	25711	CONTINUOUS	30465	-0.00714808	-0.0178548	0.00355863	0.190688	0.821263	LINEAR	100000	UK Biobank Assessment Centre	100003	Imaging	100	Brain MRI	135
Diagnoses - main ICD10: C43.7 Malignant melanoma of lower limb, including hip	41202#C437	CAT-MUL	32189/66(32255)	0.161935	-0.0809098	0.404594	0.191006	0.821263	LOGISTIC-BINARY	100091	Health-related outcomes	2000	Hospital inpatient	2002	Summary Diagnoses	2002
Diagnoses - secondary ICD10: R14 Flatulence and related conditions	41204#R14	CAT-MUL	32145/110(32255)	0.124815	-0.0625931	0.311978	0.191459	0.821263	LOGISTIC-BINARY	100091	Health-related outcomes	2000	Hospital inpatient	2002	Summary Diagnoses	2002
Diagnoses - secondary ICD10: Z50.0 Cardiac rehabilitation	41204#Z500	CAT-MUL	32225/30(32255)	-0.238998	-0.59832	0.119655	0.191719	0.821263	LOGISTIC-BINARY	100091	Health-related outcomes	2000	Hospital inpatient	2002	Summary Diagnoses	2002
Diagnoses - main ICD10: S62.20 Fracture of first metacarpal bone (closed)	41202#S6220	CAT-MUL	32242/13(32255)	-0.361442	-0.904988	0.182497	0.191818	0.821263	LOGISTIC-BINARY	100091	Health-related outcomes	2000	Hospital inpatient	2002	Summary Diagnoses	2002
Mean L3 in tapetum on FA skeleton (right)	25342	CONTINUOUS	30465	0.00690767	-0.00347368	0.017289	0.192177	0.821263	LINEAR	100000	UK Biobank Assessment Centre	100003	Imaging	100	Brain MRI	134
PM: final answer	4293-3	CAT-SIN	10678/10839	-999	-999	-999	0.192481	0.821263	MULTINOMIAL-LOGISTIC	100000	UK Biobank Assessment Centre	100026	Cognitive function	100031	Prospective memory	100031
Operation code: urethral surgery	20004#1431	CAT-MUL	32203/52(32255)	0.181121	-0.091354	0.453726	0.192743	0.823365	LOGISTIC-BINARY	100000	UK Biobank Assessment Centre	100071	Verbal interview	100076	Operations	100076
External causes - ICD10: Y04.9 Unspecified place	41201#Y049	CAT-MUL	32237/18(32255)	0.309527	-0.156372	0.776278	0.193134	0.823365	LOGISTIC-BINARY	100091	Health-related outcomes	2000	Hospital inpatient	2002	Summary Diagnoses	2002
Weighted-mean OD in tract superior thalamic radiation (left)	25700	CONTINUOUS	30465	-0.00679333	-0.0170409	0.00345419	0.19383	0.824218	LINEAR	100000	UK Biobank Assessment Centre	100003	Imaging	100	Brain MRI	135
External causes - ICD10: W19.9 Unspecified place	41201#W199	CAT-MUL	32165/90(32255)	0.137313	-0.070006	0.344684	0.194256	0.824218	LOGISTIC-BINARY	100091	Health-related outcomes	2000	Hospital inpatient	2002	Summary Diagnoses	2002
Volume of grey matter in Crus I Cerebellum (left)	25900	CONTINUOUS	32255	-0.00668579	-0.0167857	0.00341413	0.194477	0.824218	LINEAR	1101	UK Biobank Assessment Centre		Imaging		Imaging	1101
Mean MD in posterior corona radiata on FA skeleton (right)	25130	CONTINUOUS	30465	0.00669501	-0.00342328	0.0168133	0.194672	0.824218	LINEAR	100000	UK Biobank Assessment Centre	100003	Imaging	100	Brain MRI	134
Diagnoses - main ICD10: L02.1 Cutaneous abscess, furuncle and carbuncle of neck	41202#L021	CAT-MUL	32241/14(32255)	-0.348237	-0.875499	0.177879	0.194731	0.824218	LOGISTIC-BINARY	100091	Health-related outcomes	2000	Hospital inpatient	2002	Summary Diagnoses	2002
Weight	21002	CONTINUOUS	32225	0.00569377	-0.00291888	0.0143064	0.195064	0.824218	LINEAR	100000	UK Biobank Assessment Centre	100006	Physical measures	100008	Anthropometry	100010
Diagnoses - main ICD10: C44.2 Skin of ear and external auricular canal	41202#C442	CAT-MUL	32180/75(32255)	-0.149058	-0.374678	0.0766667	0.195298	0.824218	LOGISTIC-BINARY	100091	Health-related outcomes	2000	Hospital inpatient	2002	Summary Diagnoses	2002
Weighted-mean ISOVF in tract superior thalamic radiation (right)	25728	CONTINUOUS	30465	-0.00605014	-0.015213	0.00311268	0.195606	0.824218	LINEAR	100000	UK Biobank Assessment Centre	100003	Imaging	100	Brain MRI	135
Diagnoses - secondary ICD10: N39.0 Urinary tract infection, site not specified	41204#N390	CAT-MUL	32032/223(32255)	0.0869406	-0.0448257	0.218693	0.195887	0.824218	LOGISTIC-BINARY	100091	Health-related outcomes	2000	Hospital inpatient	2002	Summary Diagnoses	2002
Diagnoses - secondary ICD10: K29.0 Acute haemorrhagic gastritis	41204#K290	CAT-MUL	32243/12(32255)	0.373694	-0.191886	0.943643	0.196255	0.824218	LOGISTIC-BINARY	100091	Health-related outcomes	2000	Hospital inpatient	2002	Summary Diagnoses	2002
Median BOLD effect (in group-defined mask) for faces-shapes contrast	25048	CONTINUOUS	26909	-0.00771799	-0.0194271	0.00399113	0.196384	0.824218	LINEAR	100000	UK Biobank Assessment Centre	100003	Imaging	100	Brain MRI	106
Diagnoses - secondary ICD10: H90.2 Conductive hearing loss, unspecified	41204#H902	CAT-MUL	32245/10(32255)	0.405119	-0.211729	1.01794	0.196689	0.826277	LOGISTIC-BINARY	100091	Health-related outcomes	2000	Hospital inpatient	2002	Summary Diagnoses	2002
Diagnoses - secondary ICD10: Z48.9 Surgical follow-up care, unspecified	41204#Z489	CAT-MUL	32237/18(32255)	0.301428	-0.156233	0.760625	0.197145	0.826277	LOGISTIC-BINARY	100091	Health-related outcomes	2000	Hospital inpatient	2002	Summary Diagnoses	2002
Diagnoses - main ICD10: S42.20 Fracture of upper end of humerus (closed)	41202#S4220	CAT-MUL	32241/14(32255)	0.344735	-0.178437	0.870672	0.197621	0.828133	LOGISTIC-BINARY	100091	Health-related outcomes	2000	Hospital inpatient	2002	Summary Diagnoses	2002
Diagnoses - secondary ICD10: J18.9 Pneumonia, unspecified	41204#J189	CAT-MUL	32227/28(32255)	-0.241194	-0.60847	0.126166	0.197912	0.828133	LOGISTIC-BINARY	100091	Health-related outcomes	2000	Hospital inpatient	2002	Summary Diagnoses	2002
Diagnoses - main ICD10: R51 Headache	41202#R51	CAT-MUL	31900/355(32255)	0.0687185	-0.0360454	0.173458	0.1985	0.828133	LOGISTIC-BINARY	100091	Health-related outcomes	2000	Hospital inpatient	2002	Summary Diagnoses	2002
Mean FA in tapetum on FA skeleton (left)	25103	CONTINUOUS	30465	-0.00722475	-0.0182385	0.00378904	0.198545	0.828133	LINEAR	100000	UK Biobank Assessment Centre	100003	Imaging	100	Brain MRI	134
Mean L1 in pontine crossing tract on FA skeleton	25201	CONTINUOUS	30465	0.00691024	-0.00362901	0.0174495	0.198755	0.828133	LINEAR	100000	UK Biobank Assessment Centre	100003	Imaging	100	Brain MRI	134
Diagnoses - main ICD10: Q18.0 Sinus, fistula and cyst of branchial cleft	41202#Q180	CAT-MUL	32245/10(32255)	-0.413106	-1.05097	0.213619	0.199453	0.828133	LOGISTIC-BINARY	100091	Health-related outcomes	2000	Hospital inpatient	2002	Summary Diagnoses	2002
Mean MO in anterior corona radiata on FA skeleton (right)	25174	CONTINUOUS	30465	0.00724948	-0.00382848	0.0183274	0.19962	0.828133	LINEAR	100000	UK Biobank Assessment Centre	100003	Imaging	100	Brain MRI	134
Diagnoses - main ICD10: L85.9 Epidermal thickening, unspecified	41202#L859	CAT-MUL	32230/25(32255)	-0.257143	-0.651552	0.135483	0.200057	0.828133	LOGISTIC-BINARY	100091	Health-related outcomes	2000	Hospital inpatient	2002	Summary Diagnoses	2002
Volume of grey matter in Amygdala (right)	25889	CONTINUOUS	32255	-0.00618185	-0.0156384	0.00327474	0.2001	0.828133	LINEAR	1101	UK Biobank Assessment Centre		Imaging		Imaging	1101
Diagnoses - main ICD9	41203#6379.0	CAT-MUL	32245/10(32255)	0.422639	-0.223979	1.06823	0.200237	0.828133	LOGISTIC-BINARY	100091	Health-related outcomes	2000	Hospital inpatient	2002	Summary Diagnoses	2002
Diagnoses - secondary ICD10: R10.1 Pain localised to upper abdomen	41204#R101	CAT-MUL	32100/155(32255)	0.103339	-0.0550799	0.261722	0.200997	0.828994	LOGISTIC-BINARY	100091	Health-related outcomes	2000	Hospital inpatient	2002	Summary Diagnoses	2002
Diagnoses - main ICD10: R63.8 Other symptoms and signs concerning food and fluid intake	41202#R638	CAT-MUL	32245/10(32255)	-0.400427	-1.01532	0.213397	0.201069	0.828994	LOGISTIC-BINARY	100091	Health-related outcomes	2000	Hospital inpatient	2002	Summary Diagnoses	2002
Diagnoses - main ICD10: D18.0 Haemangioma, any site	41202#D180	CAT-MUL	32158/97(32255)	0.130225	-0.0695324	0.329816	0.201131	0.828994	LOGISTIC-BINARY	100091	Health-related outcomes	2000	Hospital inpatient	2002	Summary Diagnoses	2002
Mean L1 in cerebral peduncle on FA skeleton (left)	25215	CONTINUOUS	30465	-0.00698672	-0.017708	0.0037346	0.201508	0.828994	LINEAR	100000	UK Biobank Assessment Centre	100003	Imaging	100	Brain MRI	134
Mean L2 in cingulum hippocampus on FA skeleton (right)	25284	CONTINUOUS	30465	-0.00702585	-0.0178214	0.00376968	0.2021	0.828994	LINEAR	100000	UK Biobank Assessment Centre	100003	Imaging	100	Brain MRI	134
Diagnoses - main ICD10: R22.0 Localised swelling, mass and lump, head	41202#R220	CAT-MUL	32242/13(32255)	0.35222	-0.189492	0.893944	0.202376	0.828994	LOGISTIC-BINARY	100091	Health-related outcomes	2000	Hospital inpatient	2002	Summary Diagnoses	2002
Diagnoses - secondary ICD10: B96.5 Pseudomonas (aeruginosa)(mallei)(pseudomallei) as the cause of diseases classified to other chapters	41204#B965	CAT-MUL	32242/13(32255)	0.352597	-0.189764	0.894742	0.20239	0.828994	LOGISTIC-BINARY	100091	Health-related outcomes	2000	Hospital inpatient	2002	Summary Diagnoses	2002
Diagnoses - secondary ICD10: E55.9 Vitamin D deficiency, unspecified	41204#E559	CAT-MUL	32217/38(32255)	-0.207913	-0.528562	0.111653	0.202988	0.830883	LOGISTIC-BINARY	100091	Health-related outcomes	2000	Hospital inpatient	2002	Summary Diagnoses	2002
Diagnoses - main ICD10: R07.3 Other chest pain	41202#R073	CAT-MUL	31703/552(32255)	-0.0546646	-0.138942	0.0295945	0.203562	0.830883	LOGISTIC-BINARY	100091	Health-related outcomes	2000	Hospital inpatient	2002	Summary Diagnoses	2002
Diagnoses - main ICD10: S32.50 Fracture of pubis (closed)	41202#S3250	CAT-MUL	32238/17(32255)	-0.311896	-0.797595	0.166943	0.203742	0.830883	LOGISTIC-BINARY	100091	Health-related outcomes	2000	Hospital inpatient	2002	Summary Diagnoses	2002
External causes - ICD10: X60.0 Home	41201#X600	CAT-MUL	32233/22(32255)	-0.274484	-0.698133	0.148489	0.203862	0.830883	LOGISTIC-BINARY	100091	Health-related outcomes	2000	Hospital inpatient	2002	Summary Diagnoses	2002
Volume of grey matter in Superior Frontal Gyrus (left)	25786	CONTINUOUS	32255	-0.00664875	-0.0169053	0.00360781	0.203887	0.830883	LINEAR	1101	UK Biobank Assessment Centre		Imaging		Imaging	1101
Diagnoses - main ICD10: C85.9 Non-Hodgkin's lymphoma, unspecified type	41202#C859	CAT-MUL	32207/48(32255)	-0.182275	-0.463896	0.098807	0.204032	0.830883	LOGISTIC-BINARY	100091	Health-related outcomes	2000	Hospital inpatient	2002	Summary Diagnoses	2002
Diagnoses - main ICD10: O00.1 Tubal pregnancy	41202#O001	CAT-MUL	32232/23(32255)	0.26595	-0.146076	0.675815	0.205129	0.831596	LOGISTIC-BINARY	100091	Health-related outcomes	2000	Hospital inpatient	2002	Summary Diagnoses	2002
Diagnoses - secondary ICD10: I48 Atrial fibrillation and flutter	41204#I48	CAT-MUL	31752/503(32255)	-0.0569953	-0.145211	0.0312106	0.205341	0.831596	LOGISTIC-BINARY	100091	Health-related outcomes	2000	Hospital inpatient	2002	Summary Diagnoses	2002
Diagnoses - main ICD10: J93.1 Other spontaneous pneumothorax	41202#J931	CAT-MUL	32243/12(32255)	0.366665	-0.200574	0.936723	0.205419	0.831596	LOGISTIC-BINARY	100091	Health-related outcomes	2000	Hospital inpatient	2002	Summary Diagnoses	2002
Weighted-mean L2 in tract inferior longitudinal fasciculus (right)	25611	CONTINUOUS	30465	0.00664898	-0.00365672	0.0169547	0.206035	0.831596	LINEAR	100000	UK Biobank Assessment Centre	100003	Imaging	100	Brain MRI	135
Diagnoses - secondary ICD10: D22.7 Melanocytic naevi of lower limb, including hip	41204#D227	CAT-MUL	32244/11(32255)	-0.384452	-0.980771	0.212538	0.206693	0.831596	LOGISTIC-BINARY	100091	Health-related outcomes	2000	Hospital inpatient	2002	Summary Diagnoses	2002
Diagnoses - main ICD10: M13.94 Arthritis, unspecified (Hand)	41202#M1394	CAT-MUL	32243/12(32255)	0.368644	-0.201177	0.944837	0.206908	0.831596	LOGISTIC-BINARY	100091	Health-related outcomes	2000	Hospital inpatient	2002	Summary Diagnoses	2002
Diagnoses - secondary ICD10: Z00.0 General medical examination	41204#Z000	CAT-MUL	32224/31(32255)	-0.227788	-0.581794	0.12574	0.206949	0.831596	LOGISTIC-BINARY	100091	Health-related outcomes	2000	Hospital inpatient	2002	Summary Diagnoses	2002
Mean OD in medial lemniscus on FA skeleton (right)	25400	CONTINUOUS	30465	-0.00702202	-0.0179308	0.00388673	0.20707	0.831596	LINEAR	100000	UK Biobank Assessment Centre	100003	Imaging	100	Brain MRI	134
Weighted-mean L3 in tract medial lemniscus (right)	25641	CONTINUOUS	30465	0.00661066	-0.00366569	0.016887	0.207365	0.831596	LINEAR	100000	UK Biobank Assessment Centre	100003	Imaging	100	Brain MRI	135
Diagnoses - secondary ICD10: E87.5 Hyperkalaemia	41204#E875	CAT-MUL	32242/13(32255)	0.343674	-0.190488	0.880799	0.207475	0.831596	LOGISTIC-BINARY	100091	Health-related outcomes	2000	Hospital inpatient	2002	Summary Diagnoses	2002
Weighted-mean FA in tract forceps major	25498	CONTINUOUS	30465	-0.00710301	-0.0181474	0.00394141	0.207476	0.831596	LINEAR	100000	UK Biobank Assessment Centre	100003	Imaging	100	Brain MRI	135
Diagnoses - main ICD10: M51.1 Lumbar and other intervertebral disk disorders with radiculopathy	41202#M511	CAT-MUL	32029/226(32255)	-0.0839206	-0.214636	0.046697	0.208088	0.833545	LOGISTIC-BINARY	100091	Health-related outcomes	2000	Hospital inpatient	2002	Summary Diagnoses	2002
Diagnoses - main ICD10: H33.3 Retinal breaks without detachment	41202#H333	CAT-MUL	32181/74(32255)	0.145548	-0.0813574	0.372344	0.208486	0.833545	LOGISTIC-BINARY	100091	Health-related outcomes	2000	Hospital inpatient	2002	Summary Diagnoses	2002
Diagnoses - secondary ICD10: M25.55 Pain in joint (Pelvic region and thigh)	41204#M2555	CAT-MUL	32239/16(32255)	0.312007	-0.175034	0.799983	0.20932	0.835484	LOGISTIC-BINARY	100091	Health-related outcomes	2000	Hospital inpatient	2002	Summary Diagnoses	2002
Diagnoses - main ICD10: C44.6 Skin of upper limb, including shoulder	41202#C446	CAT-MUL	32168/87(32255)	0.134735	-0.075519	0.345259	0.209337	0.835484	LOGISTIC-BINARY	100091	Health-related outcomes	2000	Hospital inpatient	2002	Summary Diagnoses	2002
Diagnoses - main ICD10: M23.20 Derangement of meniscus due to old tear or injury (Multiple sites)	41202#M2320	CAT-MUL	32164/91(32255)	0.132364	-0.0746071	0.339334	0.210015	0.836355	LOGISTIC-BINARY	100091	Health-related outcomes	2000	Hospital inpatient	2002	Summary Diagnoses	2002
Mean L3 in retrolenticular part of internal capsule on FA skeleton (left)	25317	CONTINUOUS	30465	0.00699155	-0.00394283	0.0179259	0.210117	0.836355	LINEAR	100000	UK Biobank Assessment Centre	100003	Imaging	100	Brain MRI	134
Diagnoses - secondary ICD10: Z87.3 Personal history of diseases of the musculoskeletal system and connective tissue	41204#Z873	CAT-MUL	32154/101(32255)	0.124609	-0.0704965	0.31949	0.21036	0.836355	LOGISTIC-BINARY	100091	Health-related outcomes	2000	Hospital inpatient	2002	Summary Diagnoses	2002
External causes - ICD10: Y84.8 Other medical procedures	41201#Y848	CAT-MUL	32233/22(32255)	0.264873	-0.150832	0.680501	0.211412	0.836355	LOGISTIC-BINARY	100091	Health-related outcomes	2000	Hospital inpatient	2002	Summary Diagnoses	2002
Operation code: anterior/posterior repair bladder/uterus	20004#1488	CAT-MUL	32074/181(32255)	0.0933678	-0.0531825	0.2398	0.211536	0.836355	LOGISTIC-BINARY	100000	UK Biobank Assessment Centre	100071	Verbal interview	100076	Operations	100076
Mean MD in superior fronto-occipital fasciculus on FA skeleton (right)	25146	CONTINUOUS	30465	0.00600415	-0.00341905	0.0154274	0.211721	0.836355	LINEAR	100000	UK Biobank Assessment Centre	100003	Imaging	100	Brain MRI	134
Diagnoses - main ICD10: D17.0 Benign lipomatous neoplasm of skin and subcutaneous tissue of head, face and neck	41202#D170	CAT-MUL	32183/72(32255)	0.146954	-0.0837964	0.377778	0.211964	0.836355	LOGISTIC-BINARY	100091	Health-related outcomes	2000	Hospital inpatient	2002	Summary Diagnoses	2002
External causes - ICD10: W22.0 Home	41201#W220	CAT-MUL	32243/12(32255)	0.374681	-0.214001	0.964387	0.211979	0.836355	LOGISTIC-BINARY	100091	Health-related outcomes	2000	Hospital inpatient	2002	Summary Diagnoses	2002
Diagnoses - main ICD10: C43.3 Malignant melanoma of other and unspecified parts of face	41202#C433	CAT-MUL	32235/20(32255)	-0.280317	-0.721937	0.159099	0.212039	0.836355	LOGISTIC-BINARY	100091	Health-related outcomes	2000	Hospital inpatient	2002	Summary Diagnoses	2002
Diagnoses - secondary ICD10: Z88.2 Personal history of allergy to sulphonamides	41204#Z882	CAT-MUL	32195/60(32255)	0.161498	-0.0929454	0.415115	0.212704	0.836355	LOGISTIC-BINARY	100091	Health-related outcomes	2000	Hospital inpatient	2002	Summary Diagnoses	2002
Systolic blood pressure, manual reading	93	INTEGER	2876	-0.0219377	-0.0565596	0.0126841	0.214178	0.836355	LINEAR	100000	UK Biobank Assessment Centre	100006	Physical measures	100011	Blood pressure	100011
90th percentile of z-statistic (in group-defined amygdala activation mask) for faces-shapes contrast	25768	CONTINUOUS	26909	0.00746883	-0.00431737	0.019255	0.214221	0.836355	LINEAR	100000	UK Biobank Assessment Centre	100003	Imaging	100	Brain MRI	106
Duration of eprime test	12651	INTEGER	28053	0.0072111	-0.00418821	0.0186104	0.215019	0.836355	LINEAR	100000	UK Biobank Assessment Centre	100003	Imaging	100	Brain MRI	106
Diagnoses - main ICD10: M23.3 Other meniscus derangements	41202#M233	CAT-MUL	32212/43(32255)	0.188977	-0.109917	0.487695	0.215078	0.836355	LOGISTIC-BINARY	100091	Health-related outcomes	2000	Hospital inpatient	2002	Summary Diagnoses	2002
Diagnoses - secondary ICD10: M47.87 Other spondylosis (Lumbosacral region)	41204#M4787	CAT-MUL	32235/20(32255)	-0.277788	-0.717422	0.161669	0.215204	0.836355	LOGISTIC-BINARY	100091	Health-related outcomes	2000	Hospital inpatient	2002	Summary Diagnoses	2002
Diagnoses - secondary ICD10: F33.9 Recurrent depressive disorder, unspecified	41204#F339	CAT-MUL	32245/10(32255)	-0.389708	-1.01653	0.222524	0.215334	0.836355	LOGISTIC-BINARY	100091	Health-related outcomes	2000	Hospital inpatient	2002	Summary Diagnoses	2002
Diagnoses - main ICD10: C90.0 Multiple myeloma	41202#C900	CAT-MUL	32236/19(32255)	0.2857	-0.166092	0.738533	0.215462	0.836355	LOGISTIC-BINARY	100091	Health-related outcomes	2000	Hospital inpatient	2002	Summary Diagnoses	2002
Diagnoses - secondary ICD10: K51.9 Ulcerative colitis, unspecified	41204#K519	CAT-MUL	32162/93(32255)	-0.128763	-0.332777	0.0749887	0.215739	0.836355	LOGISTIC-BINARY	100091	Health-related outcomes	2000	Hospital inpatient	2002	Summary Diagnoses	2002
Mean L3 in corticospinal tract on FA skeleton (right)	25302	CONTINUOUS	30465	0.0069343	-0.00404788	0.0179165	0.215875	0.836355	LINEAR	100000	UK Biobank Assessment Centre	100003	Imaging	100	Brain MRI	134
Diagnoses - secondary ICD10: M19.91 Arthrosis, unspecified (Shoulder region)	41204#M1991	CAT-MUL	32164/91(32255)	0.129841	-0.0758706	0.335663	0.216135	0.836355	LOGISTIC-BINARY	100091	Health-related outcomes	2000	Hospital inpatient	2002	Summary Diagnoses	2002
Diagnoses - secondary ICD10: Z85.2 Personal history of malignant neoplasm of other respiratory and intrathoracic organs	41204#Z852	CAT-MUL	32244/11(32255)	-0.375061	-0.973685	0.218221	0.216179	0.836355	LOGISTIC-BINARY	100091	Health-related outcomes	2000	Hospital inpatient	2002	Summary Diagnoses	2002
Financial situation satisfaction	4581	CAT-SIN	10828	-0.0224565	-0.0580798	0.0131668	0.216648	0.836355	ORDERED-LOGISTIC	100000	UK Biobank Assessment Centre	100025	Touchscreen	100059	Psychosocial factors	100060
Operation code: mammoplasty/cosmetic operation on breast	20004#1370	CAT-MUL	32029/226(32255)	0.0831696	-0.0488831	0.215012	0.216661	0.836355	LOGISTIC-BINARY	100000	UK Biobank Assessment Centre	100071	Verbal interview	100076	Operations	100076
Diagnoses - main ICD10: T81.0 Haemorrhage and haematoma complicating a procedure, not elsewhere classified	41202#T810	CAT-MUL	32120/135(32255)	-0.106966	-0.276715	0.0627058	0.216672	0.836355	LOGISTIC-BINARY	100091	Health-related outcomes	2000	Hospital inpatient	2002	Summary Diagnoses	2002
Diagnoses - secondary ICD10: K57.3 Diverticular disease of large intestine without perforation or abscess	41204#K573	CAT-MUL	31221/1034(32255)	0.0391155	-0.0229787	0.101224	0.216993	0.836355	LOGISTIC-BINARY	100091	Health-related outcomes	2000	Hospital inpatient	2002	Summary Diagnoses	2002
Diagnoses - secondary ICD10: D17.6 Benign lipomatous neoplasm of spermatic cord	41204#D176	CAT-MUL	32180/75(32255)	0.142045	-0.0834978	0.367863	0.217245	0.836355	LOGISTIC-BINARY	100091	Health-related outcomes	2000	Hospital inpatient	2002	Summary Diagnoses	2002
Volume of grey matter in Hippocampus (right)	25887	CONTINUOUS	32255	-0.00614718	-0.0159176	0.00362321	0.217516	0.836355	LINEAR	1101	UK Biobank Assessment Centre		Imaging		Imaging	1101
Mean L3 in superior fronto-occipital fasciculus on FA skeleton (left)	25339	CONTINUOUS	30465	0.00616835	-0.00363668	0.0159734	0.217561	0.836355	LINEAR	100000	UK Biobank Assessment Centre	100003	Imaging	100	Brain MRI	134
Diagnoses - main ICD10: C61 Malignant neoplasm of prostate	41202#C61	CAT-MUL	31857/398(32255)	0.0626629	-0.0369048	0.162343	0.217587	0.836355	LOGISTIC-BINARY	100091	Health-related outcomes	2000	Hospital inpatient	2002	Summary Diagnoses	2002
Diagnoses - main ICD10: C97 Malignant neoplasms of independent (primary) multiple sites	41202#C97	CAT-MUL	32238/17(32255)	-0.308288	-0.800166	0.180549	0.217635	0.836355	LOGISTIC-BINARY	100091	Health-related outcomes	2000	Hospital inpatient	2002	Summary Diagnoses	2002
Diagnoses - main ICD10: S61.9 Open wound of wrist and hand, part unspecified	41202#S619	CAT-MUL	32239/16(32255)	0.30472	-0.181311	0.789591	0.217946	0.836355	LOGISTIC-BINARY	100091	Health-related outcomes	2000	Hospital inpatient	2002	Summary Diagnoses	2002
Diagnoses - secondary ICD10: R04.2 Haemoptysis	41204#R042	CAT-MUL	32225/30(32255)	0.224579	-0.132429	0.582554	0.218073	0.836355	LOGISTIC-BINARY	100091	Health-related outcomes	2000	Hospital inpatient	2002	Summary Diagnoses	2002
Diagnoses - secondary ICD10: M10.9 Gout, unspecified	41204#M109	CAT-MUL	32144/111(32255)	0.116469	-0.0687302	0.302123	0.218197	0.836355	LOGISTIC-BINARY	100091	Health-related outcomes	2000	Hospital inpatient	2002	Summary Diagnoses	2002
Diagnoses - secondary ICD10: M85.89 Other specified disorders of bone density and structure (Site unspecified)	41204#M8589	CAT-MUL	32241/14(32255)	0.32836	-0.196408	0.850599	0.218309	0.836355	LOGISTIC-BINARY	100091	Health-related outcomes	2000	Hospital inpatient	2002	Summary Diagnoses	2002
Diagnoses - secondary ICD10: N94.6 Dysmenorrhoea, unspecified	41204#N946	CAT-MUL	32172/83(32255)	-0.136346	-0.353859	0.0805636	0.218623	0.836957	LOGISTIC-BINARY	100091	Health-related outcomes	2000	Hospital inpatient	2002	Summary Diagnoses	2002
Diagnoses - secondary ICD10: I47.2 Ventricular tachycardia	41204#I472	CAT-MUL	32242/13(32255)	-0.341682	-0.887879	0.206323	0.220138	0.836957	LOGISTIC-BINARY	100091	Health-related outcomes	2000	Hospital inpatient	2002	Summary Diagnoses	2002
External causes - ICD10: Y60.0 During surgical operation	41201#Y600	CAT-MUL	32236/19(32255)	0.281784	-0.169683	0.731897	0.220314	0.836957	LOGISTIC-BINARY	100091	Health-related outcomes	2000	Hospital inpatient	2002	Summary Diagnoses	2002
Diagnoses - main ICD10: T85.8 Other complications of internal prosthetic devices, implants and grafts, not elsewhere classified	41202#T858	CAT-MUL	32237/18(32255)	0.28865	-0.174752	0.748464	0.22035	0.836957	LOGISTIC-BINARY	100091	Health-related outcomes	2000	Hospital inpatient	2002	Summary Diagnoses	2002
Weighted-mean L1 in tract cingulate gyrus part of cingulum (left)	25573	CONTINUOUS	30465	0.00668399	-0.00400887	0.0173769	0.220509	0.836957	LINEAR	100000	UK Biobank Assessment Centre	100003	Imaging	100	Brain MRI	135
External causes - ICD10: Y45.3 Other nonsteroidal anti-inflammatory drugs [NSAID]	41201#Y453	CAT-MUL	32237/18(32255)	-0.288269	-0.750898	0.172018	0.220593	0.836957	LOGISTIC-BINARY	100091	Health-related outcomes	2000	Hospital inpatient	2002	Summary Diagnoses	2002
Diagnoses - main ICD10: L98.9 Disorder of skin and subcutaneous tissue, unspecified	41202#L989	CAT-MUL	31960/295(32255)	-0.0719356	-0.187143	0.0431645	0.220766	0.836957	LOGISTIC-BINARY	100091	Health-related outcomes	2000	Hospital inpatient	2002	Summary Diagnoses	2002
Weighted-mean ICVF in tract parahippocampal part of cingulum (right)	25657	CONTINUOUS	30465	-0.00663486	-0.0172552	0.00398544	0.220772	0.836957	LINEAR	100000	UK Biobank Assessment Centre	100003	Imaging	100	Brain MRI	135
Weighted-mean L1 in tract superior longitudinal fasciculus (right)	25591	CONTINUOUS	30465	0.00619552	-0.00373065	0.0161217	0.221196	0.836957	LINEAR	100000	UK Biobank Assessment Centre	100003	Imaging	100	Brain MRI	135
Diagnoses - secondary ICD10: X65.0 Home	41204#X650	CAT-MUL	32235/20(32255)	-0.276208	-0.719551	0.165954	0.221446	0.836957	LOGISTIC-BINARY	100091	Health-related outcomes	2000	Hospital inpatient	2002	Summary Diagnoses	2002
Diagnoses - secondary ICD10: J90 Pleural effusion, not elsewhere classified	41204#J90	CAT-MUL	32137/118(32255)	0.112439	-0.067802	0.292723	0.221459	0.836957	LOGISTIC-BINARY	100091	Health-related outcomes	2000	Hospital inpatient	2002	Summary Diagnoses	2002
Diagnoses - main ICD10: T81.3 Disruption of operation wound, not elsewhere classified	41202#T813	CAT-MUL	32226/29(32255)	-0.227797	-0.593528	0.137571	0.221859	0.838511	LOGISTIC-BINARY	100091	Health-related outcomes	2000	Hospital inpatient	2002	Summary Diagnoses	2002
Diagnoses - secondary ICD10: Z93.6 Other artificial openings of urinary tract status	41204#Z936	CAT-MUL	32242/13(32255)	-0.342364	-0.891757	0.207551	0.222143	0.838511	LOGISTIC-BINARY	100091	Health-related outcomes	2000	Hospital inpatient	2002	Summary Diagnoses	2002
Diagnoses - secondary ICD10: K62.1 Rectal polyp	41204#K621	CAT-MUL	32077/178(32255)	-0.0916856	-0.239086	0.055695	0.222704	0.838511	LOGISTIC-BINARY	100091	Health-related outcomes	2000	Hospital inpatient	2002	Summary Diagnoses	2002
Qualifications: CSEs or equivalent	6138#4	CAT-MUL	27440/4614(32054)	-0.0203482	-0.053087	0.0123823	0.223079	0.838511	LOGISTIC-BINARY	100000	UK Biobank Assessment Centre	100025	Touchscreen	100062	Sociodemographics	100063
Diagnoses - secondary ICD10: N80.3 Endometriosis of pelvic peritoneum	41204#N803	CAT-MUL	32217/38(32255)	-0.200742	-0.524592	0.121647	0.223453	0.838511	LOGISTIC-BINARY	100091	Health-related outcomes	2000	Hospital inpatient	2002	Summary Diagnoses	2002
Operation code: rhinoplasty / nose surgery	20004#1557	CAT-MUL	32065/190(32255)	0.0890466	-0.0545029	0.232632	0.224083	0.838511	LOGISTIC-BINARY	100000	UK Biobank Assessment Centre	100071	Verbal interview	100076	Operations	100076
Diagnoses - main ICD10: R19.0 Intra-abdominal and pelvic swelling, mass and lump	41202#R190	CAT-MUL	32225/30(32255)	0.221415	-0.136314	0.577842	0.22427	0.838511	LOGISTIC-BINARY	100091	Health-related outcomes	2000	Hospital inpatient	2002	Summary Diagnoses	2002
Volume of grey matter in Subcallosal Cortex (right)	25835	CONTINUOUS	32255	-0.00609102	-0.0159164	0.00373433	0.224343	0.838511	LINEAR	1101	UK Biobank Assessment Centre		Imaging		Imaging	1101
Diagnoses - main ICD10: L82 Seborrhoeic keratosis	41202#L82	CAT-MUL	32021/234(32255)	0.079745	-0.0489048	0.208382	0.224351	0.838511	LOGISTIC-BINARY	100091	Health-related outcomes	2000	Hospital inpatient	2002	Summary Diagnoses	2002
Mean MD in pontine crossing tract on FA skeleton	25105	CONTINUOUS	30465	0.00677389	-0.00415395	0.0177017	0.224383	0.838511	LINEAR	100000	UK Biobank Assessment Centre	100003	Imaging	100	Brain MRI	134
Diagnoses - main ICD10: K52.9 Non-infective gastro-enteritis and colitis, unspecified	41202#K529	CAT-MUL	31653/602(32255)	0.0498851	-0.0307484	0.130506	0.225245	0.84003	LOGISTIC-BINARY	100091	Health-related outcomes	2000	Hospital inpatient	2002	Summary Diagnoses	2002
Diagnoses - secondary ICD10: M54.56 Low back pain (Lumbar region)	41204#M5456	CAT-MUL	32238/17(32255)	0.292469	-0.182402	0.764433	0.225756	0.84003	LOGISTIC-BINARY	100091	Health-related outcomes	2000	Hospital inpatient	2002	Summary Diagnoses	2002
Diagnoses - main ICD10: N47 Redundant prepuce, phimosis and paraphimosis	41202#N47	CAT-MUL	32104/151(32255)	-0.0989599	-0.259283	0.0613532	0.226283	0.84003	LOGISTIC-BINARY	100091	Health-related outcomes	2000	Hospital inpatient	2002	Summary Diagnoses	2002
Mean OD in uncinate fasciculus on FA skeleton (left)	25437	CONTINUOUS	30465	-0.00664926	-0.0174263	0.00412776	0.22655	0.84003	LINEAR	100000	UK Biobank Assessment Centre	100003	Imaging	100	Brain MRI	134
Diagnoses - main ICD10: K26.4 Chronic or unspecified with haemorrhage	41202#K264	CAT-MUL	32244/11(32255)	-0.363127	-0.952034	0.226655	0.226653	0.84003	LOGISTIC-BINARY	100091	Health-related outcomes	2000	Hospital inpatient	2002	Summary Diagnoses	2002
External causes - ICD10: V28.4 Driver injured in traffic accident	41201#V284	CAT-MUL	32241/14(32255)	-0.320692	-0.842175	0.198956	0.226776	0.84003	LOGISTIC-BINARY	100091	Health-related outcomes	2000	Hospital inpatient	2002	Summary Diagnoses	2002
Diagnoses - secondary ICD10: Y83.8 Other surgical procedures	41204#Y838	CAT-MUL	32237/18(32255)	-0.293435	-0.770926	0.182282	0.226855	0.84003	LOGISTIC-BINARY	100091	Health-related outcomes	2000	Hospital inpatient	2002	Summary Diagnoses	2002
Diagnoses - secondary ICD10: R03.0 Elevated blood-pressure reading, without diagnosis of hypertension	41204#R030	CAT-MUL	32174/81(32255)	-0.133709	-0.350748	0.0831901	0.227048	0.84003	LOGISTIC-BINARY	100091	Health-related outcomes	2000	Hospital inpatient	2002	Summary Diagnoses	2002
Mean ICVF in anterior corona radiata on FA skeleton (right)	25366	CONTINUOUS	30465	-0.00633917	-0.0166302	0.00395186	0.227301	0.84003	LINEAR	100000	UK Biobank Assessment Centre	100003	Imaging	100	Brain MRI	134
Operation code: incisional hernia repair	20004#1405	CAT-MUL	32187/68(32255)	0.146458	-0.0912856	0.384387	0.227388	0.84003	LOGISTIC-BINARY	100000	UK Biobank Assessment Centre	100071	Verbal interview	100076	Operations	100076
Diagnoses - main ICD10: G81.9 Hemiplegia, unspecified	41202#G819	CAT-MUL	32238/17(32255)	0.289996	-0.182929	0.762179	0.229059	0.845498	LOGISTIC-BINARY	100091	Health-related outcomes	2000	Hospital inpatient	2002	Summary Diagnoses	2002
Diagnoses - secondary ICD10: Z85.8 Personal history of malignant neoplasms of other organs and systems	41204#Z858	CAT-MUL	31890/365(32255)	0.0634288	-0.0399322	0.166802	0.229066	0.845498	LOGISTIC-BINARY	100091	Health-related outcomes	2000	Hospital inpatient	2002	Summary Diagnoses	2002
Mean FA in posterior limb of internal capsule on FA skeleton (right)	25074	CONTINUOUS	30465	-0.00678025	-0.0178415	0.00428097	0.229584	0.847258	LINEAR	100000	UK Biobank Assessment Centre	100003	Imaging	100	Brain MRI	134
Diagnoses - main ICD10: I63.9 Cerebral infarction, unspecified	41202#I639	CAT-MUL	32176/79(32255)	0.134357	-0.0849695	0.354202	0.230355	0.847258	LOGISTIC-BINARY	100091	Health-related outcomes	2000	Hospital inpatient	2002	Summary Diagnoses	2002
Diagnoses - secondary ICD10: M79.7 Fibromyalgia	41204#M797	CAT-MUL	32198/57(32255)	0.159421	-0.101366	0.419845	0.23052	0.84901	LOGISTIC-BINARY	100091	Health-related outcomes	2000	Hospital inpatient	2002	Summary Diagnoses	2002
Item selected for each puzzle: 0 top-left	6332#0	CAT-MUL	771/20212(20983)	0.0440285	-0.0280672	0.116169	0.231447	0.84901	LOGISTIC-BINARY	100000	UK Biobank Assessment Centre	100026	Cognitive function	501	Matrix pattern completion	501
Diagnoses - main ICD10: D37.4 Colon	41202#D374	CAT-MUL	32245/10(32255)	-0.375624	-0.992573	0.240188	0.231691	0.850754	LOGISTIC-BINARY	100091	Health-related outcomes	2000	Hospital inpatient	2002	Summary Diagnoses	2002
Diagnoses - secondary ICD10: D25.1 Intramural leiomyoma of uterus	41204#D251	CAT-MUL	32205/50(32255)	-0.170688	-0.450988	0.108468	0.231696	0.850754	LOGISTIC-BINARY	100091	Health-related outcomes	2000	Hospital inpatient	2002	Summary Diagnoses	2002
Operation code: coronary angioplasty (ptca) +/- stent	20004#1070	CAT-MUL	32060/195(32255)	-0.0852882	-0.225396	0.0548863	0.232883	0.851339	LOGISTIC-BINARY	100000	UK Biobank Assessment Centre	100071	Verbal interview	100076	Operations	100076
Mean ICVF in anterior limb of internal capsule on FA skeleton (left)	25361	CONTINUOUS	30465	-0.00640374	-0.0169358	0.00412835	0.233369	0.851339	LINEAR	100000	UK Biobank Assessment Centre	100003	Imaging	100	Brain MRI	134
Diagnoses - secondary ICD10: T43.2 Other and unspecified antidepressants	41204#T432	CAT-MUL	32241/14(32255)	-0.322065	-0.851553	0.207738	0.233685	0.851339	LOGISTIC-BINARY	100091	Health-related outcomes	2000	Hospital inpatient	2002	Summary Diagnoses	2002
Volume of grey matter in Heschl's Gyrus (includes H1 and H2) (left)	25870	CONTINUOUS	32255	-0.00598894	-0.0158457	0.00386781	0.233696	0.851339	LINEAR	1101	UK Biobank Assessment Centre		Imaging		Imaging	1101
Diagnoses - main ICD10: K09.0 Developmental odontogenic cysts	41202#K090	CAT-MUL	32245/10(32255)	-0.383407	-1.01597	0.24678	0.233812	0.851339	LOGISTIC-BINARY	100091	Health-related outcomes	2000	Hospital inpatient	2002	Summary Diagnoses	2002
Diagnoses - secondary ICD10: Z36.9 Antenatal screening, unspecified	41204#Z369	CAT-MUL	32230/25(32255)	-0.242386	-0.643709	0.155351	0.234103	0.851339	LOGISTIC-BINARY	100091	Health-related outcomes	2000	Hospital inpatient	2002	Summary Diagnoses	2002
Diagnoses - secondary ICD10: N30.9 Cystitis, unspecified	41204#N309	CAT-MUL	32224/31(32255)	0.211724	-0.137443	0.560827	0.23435	0.851339	LOGISTIC-BINARY	100091	Health-related outcomes	2000	Hospital inpatient	2002	Summary Diagnoses	2002
Diagnoses - secondary ICD10: J45.0 Predominantly allergic asthma	41204#J450	CAT-MUL	32202/53(32255)	-0.16343	-0.433151	0.106065	0.234719	0.852105	LOGISTIC-BINARY	100091	Health-related outcomes	2000	Hospital inpatient	2002	Summary Diagnoses	2002
Mean ICVF in anterior corona radiata on FA skeleton (left)	25367	CONTINUOUS	30465	-0.00627468	-0.0166246	0.00407523	0.234731	0.852105	LINEAR	100000	UK Biobank Assessment Centre	100003	Imaging	100	Brain MRI	134
Diagnoses - main ICD10: K83.0 Cholangitis	41202#K830	CAT-MUL	32241/14(32255)	-0.321365	-0.854621	0.20663	0.234817	0.852105	LOGISTIC-BINARY	100091	Health-related outcomes	2000	Hospital inpatient	2002	Summary Diagnoses	2002
Mean L3 in superior longitudinal fasciculus on FA skeleton (right)	25336	CONTINUOUS	30465	0.0064107	-0.00418714	0.0170085	0.235773	0.852673	LINEAR	100000	UK Biobank Assessment Centre	100003	Imaging	100	Brain MRI	134
Mean L3 in pontine crossing tract on FA skeleton	25297	CONTINUOUS	30465	0.0066358	-0.00434856	0.0176202	0.236387	0.852673	LINEAR	100000	UK Biobank Assessment Centre	100003	Imaging	100	Brain MRI	134
Diagnoses - main ICD10: H18.6 Keratoconus	41202#H186	CAT-MUL	32245/10(32255)	0.377484	-0.249035	1.00074	0.236453	0.852673	LOGISTIC-BINARY	100091	Health-related outcomes	2000	Hospital inpatient	2002	Summary Diagnoses	2002
Mean ICVF in posterior thalamic radiation on FA skeleton (left)	25373	CONTINUOUS	30465	-0.00640795	-0.0170299	0.004214	0.237039	0.852673	LINEAR	100000	UK Biobank Assessment Centre	100003	Imaging	100	Brain MRI	134
Diagnoses - main ICD10: Z45.8 Adjustment and management of other implanted devices	41202#Z458	CAT-MUL	32210/45(32255)	0.176179	-0.116064	0.468274	0.237198	0.852673	LOGISTIC-BINARY	100091	Health-related outcomes	2000	Hospital inpatient	2002	Summary Diagnoses	2002
Volume of grey matter in Occipital Pole (right)	25877	CONTINUOUS	32255	-0.00586012	-0.0155785	0.00385825	0.237258	0.852673	LINEAR	1101	UK Biobank Assessment Centre		Imaging		Imaging	1101
Diagnoses - main ICD10: N81.4 Uterovaginal prolapse, unspecified	41202#N814	CAT-MUL	32193/62(32255)	-0.152273	-0.405096	0.100091	0.237322	0.852673	LOGISTIC-BINARY	100091	Health-related outcomes	2000	Hospital inpatient	2002	Summary Diagnoses	2002
Diagnoses - secondary ICD10: I77.6 Arteritis, unspecified	41204#I776	CAT-MUL	32245/10(32255)	-0.372963	-0.994489	0.245186	0.237575	0.853426	LOGISTIC-BINARY	100091	Health-related outcomes	2000	Hospital inpatient	2002	Summary Diagnoses	2002
Mean ISOVF in uncinate fasciculus on FA skeleton (right)	25484	CONTINUOUS	30465	-0.00664657	-0.0176823	0.00438911	0.237813	0.853426	LINEAR	100000	UK Biobank Assessment Centre	100003	Imaging	100	Brain MRI	134
Diagnoses - secondary ICD10: I44.0 Atrioventricular block, first degree	41204#I440	CAT-MUL	32209/46(32255)	0.173697	-0.113951	0.463325	0.238032	0.853426	LOGISTIC-BINARY	100091	Health-related outcomes	2000	Hospital inpatient	2002	Summary Diagnoses	2002
Operation code: endoscopy / gastroscopy	20004#1517	CAT-MUL	31681/574(32255)	0.0497169	-0.0330763	0.132519	0.239222	0.854521	LOGISTIC-BINARY	100000	UK Biobank Assessment Centre	100071	Verbal interview	100076	Operations	100076
Volume of grey matter in Central Opercular Cortex (left)	25864	CONTINUOUS	32255	-0.00586173	-0.015624	0.00390059	0.239247	0.854521	LINEAR	1101	UK Biobank Assessment Centre		Imaging		Imaging	1101
Diagnoses - main ICD10: K13.0 Diseases of lips	41202#K130	CAT-MUL	32199/56(32255)	0.157241	-0.105152	0.419374	0.239918	0.854521	LOGISTIC-BINARY	100091	Health-related outcomes	2000	Hospital inpatient	2002	Summary Diagnoses	2002
Diagnoses - main ICD10: Z13.6 Special screening examination for cardiovascular disorders	41202#Z136	CAT-MUL	32239/16(32255)	0.288464	-0.192475	0.771514	0.240053	0.854521	LOGISTIC-BINARY	100091	Health-related outcomes	2000	Hospital inpatient	2002	Summary Diagnoses	2002
Diagnoses - main ICD10: J22 Unspecified acute lower respiratory infection	41202#J22	CAT-MUL	32064/191(32255)	0.0851628	-0.0569978	0.227291	0.240264	0.854521	LOGISTIC-BINARY	100091	Health-related outcomes	2000	Hospital inpatient	2002	Summary Diagnoses	2002
Mean L3 in inferior cerebellar peduncle on FA skeleton (right)	25306	CONTINUOUS	30465	0.00638685	-0.00427684	0.0170505	0.24043	0.854521	LINEAR	100000	UK Biobank Assessment Centre	100003	Imaging	100	Brain MRI	134
Diagnoses - secondary ICD10: O13 Gestational [pregnancy-induced] hypertension without significant proteinuria	41204#O13	CAT-MUL	32242/13(32255)	-0.339182	-0.911034	0.223131	0.240592	0.854521	LOGISTIC-BINARY	100091	Health-related outcomes	2000	Hospital inpatient	2002	Summary Diagnoses	2002
90th percentile of z-statistic (in group-defined mask) for faces activation	25764	CONTINUOUS	26909	0.00694642	-0.00468227	0.0185751	0.241673	0.854521	LINEAR	100000	UK Biobank Assessment Centre	100003	Imaging	100	Brain MRI	106
Number of children fathered	2405	INTEGER	15161	-0.0174196	-0.0465835	0.0117443	0.241735	0.854521	ORDERED-LOGISTIC	100000	UK Biobank Assessment Centre	100025	Touchscreen	100068	Sex-specific factors	100070
Weight (pre-imaging)	12143	INTEGER	32255	0.00505039	-0.00340749	0.0135083	0.241856	0.854521	LINEAR	100000	UK Biobank Assessment Centre	100006	Physical measures	100008	Anthropometry	100010
Nervous feelings	1970	CAT-SIN	25287/6363(31650)	0.0164781	-0.0111176	0.0440763	0.241869	0.854521	LOGISTIC-BINARY	100000	UK Biobank Assessment Centre	100025	Touchscreen	100059	Psychosocial factors	100060
External causes - ICD10: X59.9 Unspecified place	41201#X599	CAT-MUL	32115/140(32255)	-0.099403	-0.266042	0.0671608	0.242197	0.854521	LOGISTIC-BINARY	100091	Health-related outcomes	2000	Hospital inpatient	2002	Summary Diagnoses	2002
Weighted-mean ICVF in tract anterior thalamic radiation (right)	25653	CONTINUOUS	30465	-0.00608295	-0.0162837	0.00411778	0.242484	0.854521	LINEAR	100000	UK Biobank Assessment Centre	100003	Imaging	100	Brain MRI	135
Diagnoses - secondary ICD10: O32.1 Maternal care for breech presentation	41204#O321	CAT-MUL	32245/10(32255)	0.377257	-0.258216	1.00797	0.242487	0.854521	LOGISTIC-BINARY	100091	Health-related outcomes	2000	Hospital inpatient	2002	Summary Diagnoses	2002
Diagnoses - secondary ICD10: M13.96 Arthritis, unspecified (Lower leg)	41204#M1396	CAT-MUL	32225/30(32255)	0.211721	-0.143795	0.567588	0.243154	0.857118	LOGISTIC-BINARY	100091	Health-related outcomes	2000	Hospital inpatient	2002	Summary Diagnoses	2002
Operation code: spinal fusion	20004#1590	CAT-MUL	32237/18(32255)	0.274595	-0.187104	0.737045	0.243888	0.858509	LOGISTIC-BINARY	100000	UK Biobank Assessment Centre	100071	Verbal interview	100076	Operations	100076
Operation code: spinal laminectomy	20004#1492	CAT-MUL	32025/230(32255)	0.0769926	-0.0525236	0.206551	0.244018	0.858509	LOGISTIC-BINARY	100000	UK Biobank Assessment Centre	100071	Verbal interview	100076	Operations	100076
Diagnoses - secondary ICD10: M75.4 Impingement syndrome of shoulder	41204#M754	CAT-MUL	32180/75(32255)	-0.133944	-0.359654	0.0915706	0.244506	0.858509	LOGISTIC-BINARY	100091	Health-related outcomes	2000	Hospital inpatient	2002	Summary Diagnoses	2002
Mean L3 in posterior corona radiata on FA skeleton (left)	25323	CONTINUOUS	30465	0.00612016	-0.00419661	0.0164369	0.244942	0.858509	LINEAR	100000	UK Biobank Assessment Centre	100003	Imaging	100	Brain MRI	134
Diagnoses - main ICD10: H50.0 Convergent concomitant strabismus	41202#H500	CAT-MUL	32239/16(32255)	0.29196	-0.201009	0.785104	0.24535	0.858509	LOGISTIC-BINARY	100091	Health-related outcomes	2000	Hospital inpatient	2002	Summary Diagnoses	2002
Diagnoses - main ICD10: Z53.8 Procedure not carried out for other reasons	41202#Z538	CAT-MUL	32220/35(32255)	0.198764	-0.136826	0.534298	0.245665	0.858509	LOGISTIC-BINARY	100091	Health-related outcomes	2000	Hospital inpatient	2002	Summary Diagnoses	2002
Diagnoses - main ICD10: K64.2 Third degree haemorrhoids	41202#K642	CAT-MUL	32242/13(32255)	0.319939	-0.222152	0.859526	0.245669	0.858509	LOGISTIC-BINARY	100091	Health-related outcomes	2000	Hospital inpatient	2002	Summary Diagnoses	2002
Diagnoses - secondary ICD10: N92.6 Irregular menstruation, unspecified	41204#N926	CAT-MUL	32213/42(32255)	0.180565	-0.124971	0.485021	0.245851	0.858509	LOGISTIC-BINARY	100091	Health-related outcomes	2000	Hospital inpatient	2002	Summary Diagnoses	2002
Operation code: umbilical hernia repair	20004#1404	CAT-MUL	32073/182(32255)	-0.0856941	-0.23058	0.0592651	0.246446	0.858509	LOGISTIC-BINARY	100000	UK Biobank Assessment Centre	100071	Verbal interview	100076	Operations	100076
Diagnoses - main ICD10: M65.3 Trigger finger	41202#M653	CAT-MUL	32120/135(32255)	-0.100272	-0.269943	0.0692943	0.246562	0.858509	LOGISTIC-BINARY	100091	Health-related outcomes	2000	Hospital inpatient	2002	Summary Diagnoses	2002
Volume of grey matter in Planum Polare (left)	25868	CONTINUOUS	32255	0.00591094	-0.00409508	0.0159169	0.246926	0.858509	LINEAR	1101	UK Biobank Assessment Centre		Imaging		Imaging	1101
Diagnoses - main ICD10: S42.00 Fracture of clavicle (closed)	41202#S4200	CAT-MUL	32231/24(32255)	-0.236116	-0.636257	0.164062	0.247308	0.858509	LOGISTIC-BINARY	100091	Health-related outcomes	2000	Hospital inpatient	2002	Summary Diagnoses	2002
Diagnoses - main ICD10: T81.4 Infection following a procedure, not elsewhere classified	41202#T814	CAT-MUL	32144/111(32255)	0.109827	-0.0765791	0.296234	0.248161	0.858509	LOGISTIC-BINARY	100091	Health-related outcomes	2000	Hospital inpatient	2002	Summary Diagnoses	2002
Diagnoses - secondary ICD10: I73.9 Peripheral vascular disease, unspecified	41204#I739	CAT-MUL	32221/34(32255)	0.19655	-0.136618	0.531218	0.24843	0.858509	LOGISTIC-BINARY	100091	Health-related outcomes	2000	Hospital inpatient	2002	Summary Diagnoses	2002
Diagnoses - main ICD10: J35.1 Hypertrophy of tonsils	41202#J351	CAT-MUL	32244/11(32255)	0.354088	-0.247117	0.957478	0.24922	0.858509	LOGISTIC-BINARY	100091	Health-related outcomes	2000	Hospital inpatient	2002	Summary Diagnoses	2002
Diagnoses - main ICD10: Z08.2 Follow-up examination after chemotherapy for malignant neoplasm	41202#Z082	CAT-MUL	32238/17(32255)	-0.280351	-0.757901	0.196909	0.249272	0.858509	LOGISTIC-BINARY	100091	Health-related outcomes	2000	Hospital inpatient	2002	Summary Diagnoses	2002
Weighted-mean L1 in tract posterior thalamic radiation (right)	25589	CONTINUOUS	30465	0.00586509	-0.00411557	0.0158458	0.249408	0.858509	LINEAR	100000	UK Biobank Assessment Centre	100003	Imaging	100	Brain MRI	135
Diagnoses - main ICD10: D22.3 Melanocytic naevi of other and unspecified parts of face	41202#D223	CAT-MUL	32121/134(32255)	-0.0999827	-0.270272	0.0701277	0.24957	0.858509	LOGISTIC-BINARY	100091	Health-related outcomes	2000	Hospital inpatient	2002	Summary Diagnoses	2002
Diagnoses - main ICD10: L98.8 Other specified disorders of skin and subcutaneous tissue	41202#L988	CAT-MUL	32208/47(32255)	-0.168485	-0.455354	0.118458	0.249679	0.858509	LOGISTIC-BINARY	100091	Health-related outcomes	2000	Hospital inpatient	2002	Summary Diagnoses	2002
Volume of grey matter in Putamen (right)	25883	CONTINUOUS	32255	0.00597592	-0.00420529	0.0161571	0.249965	0.858509	LINEAR	1101	UK Biobank Assessment Centre		Imaging		Imaging	1101
Weighted-mean OD in tract middle cerebellar peduncle	25693	CONTINUOUS	30465	0.00637195	-0.00448426	0.0172282	0.249977	0.858509	LINEAR	100000	UK Biobank Assessment Centre	100003	Imaging	100	Brain MRI	135
Diagnoses - main ICD10: K85 Acute pancreatitis	41202#K85	CAT-MUL	32214/41(32255)	0.18035	-0.127133	0.487884	0.250327	0.858509	LOGISTIC-BINARY	100091	Health-related outcomes	2000	Hospital inpatient	2002	Summary Diagnoses	2002
Diagnoses - main ICD10: D12.5 Sigmoid colon	41202#D125	CAT-MUL	31943/312(32255)	0.0653051	-0.0460274	0.176677	0.250336	0.858509	LOGISTIC-BINARY	100091	Health-related outcomes	2000	Hospital inpatient	2002	Summary Diagnoses	2002
Duration to complete alphanumeric path (trail #2)	20157	CONTINUOUS	15007	0.00874902	-0.006169	0.023667	0.250344	0.858509	LINEAR	100089	Online follow-up	116	Cognitive function online	121	Trail making	121
Diagnoses - main ICD10: D70 Agranulocytosis	41202#D70	CAT-MUL	32207/48(32255)	0.165318	-0.116866	0.447254	0.250575	0.858509	LOGISTIC-BINARY	100091	Health-related outcomes	2000	Hospital inpatient	2002	Summary Diagnoses	2002
Diagnoses - main ICD10: O80.0 Spontaneous vertex delivery	41202#O800	CAT-MUL	32094/161(32255)	-0.0933573	-0.25296	0.0656092	0.25059	0.858509	LOGISTIC-BINARY	100091	Health-related outcomes	2000	Hospital inpatient	2002	Summary Diagnoses	2002
Weighted-mean FA in tract superior longitudinal fasciculus (left)	25509	CONTINUOUS	30465	-0.00630684	-0.0170683	0.00445461	0.250689	0.858509	LINEAR	100000	UK Biobank Assessment Centre	100003	Imaging	100	Brain MRI	135
Diagnoses - secondary ICD10: M17.1 Other primary gonarthrosis	41204#M171	CAT-MUL	32175/80(32255)	0.128397	-0.091085	0.347876	0.251503	0.858509	LOGISTIC-BINARY	100091	Health-related outcomes	2000	Hospital inpatient	2002	Summary Diagnoses	2002
Diagnoses - main ICD10: O02.1 Missed abortion	41202#O021	CAT-MUL	32155/100(32255)	0.116099	-0.0826965	0.314281	0.251598	0.858509	LOGISTIC-BINARY	100091	Health-related outcomes	2000	Hospital inpatient	2002	Summary Diagnoses	2002
Diagnoses - main ICD10: M54.56 Low back pain (Lumbar region)	41202#M5456	CAT-MUL	32164/91(32255)	0.119808	-0.0851438	0.324581	0.251669	0.858509	LOGISTIC-BINARY	100091	Health-related outcomes	2000	Hospital inpatient	2002	Summary Diagnoses	2002
Diagnoses - secondary ICD10: B07 Viral warts	41204#B07	CAT-MUL	32242/13(32255)	0.311778	-0.220846	0.847626	0.251791	0.858509	LOGISTIC-BINARY	100091	Health-related outcomes	2000	Hospital inpatient	2002	Summary Diagnoses	2002
Diagnoses - main ICD10: N30.1 Interstitial cystitis (chronic)	41202#N301	CAT-MUL	32242/13(32255)	0.319033	-0.227663	0.865816	0.252761	0.858509	LOGISTIC-BINARY	100091	Health-related outcomes	2000	Hospital inpatient	2002	Summary Diagnoses	2002
Mean L1 in splenium of corpus callosum on FA skeleton	25204	CONTINUOUS	30465	0.00608744	-0.00434816	0.016523	0.252899	0.858509	LINEAR	100000	UK Biobank Assessment Centre	100003	Imaging	100	Brain MRI	134
Diagnoses - main ICD10: N13.2 Hydronephrosis with renal and ureteral calculous obstruction	41202#N132	CAT-MUL	32201/54(32255)	0.155196	-0.110821	0.421639	0.253148	0.858509	LOGISTIC-BINARY	100091	Health-related outcomes	2000	Hospital inpatient	2002	Summary Diagnoses	2002
Diagnoses - main ICD10: I78.1 Naevus, nonneoplastic	41202#I781	CAT-MUL	32233/22(32255)	-0.244454	-0.665197	0.174216	0.253445	0.858509	LOGISTIC-BINARY	100091	Health-related outcomes	2000	Hospital inpatient	2002	Summary Diagnoses	2002
Diagnoses - secondary ICD10: N47 Redundant prepuce, phimosis and paraphimosis	41204#N47	CAT-MUL	32235/20(32255)	0.259212	-0.185121	0.705263	0.25348	0.858509	LOGISTIC-BINARY	100091	Health-related outcomes	2000	Hospital inpatient	2002	Summary Diagnoses	2002
Weighted-mean L2 in tract corticospinal tract (right)	25605	CONTINUOUS	30465	0.00634247	-0.00455056	0.0172355	0.253781	0.858509	LINEAR	100000	UK Biobank Assessment Centre	100003	Imaging	100	Brain MRI	135
FI1 : numeric addition test	20165-3	CAT-SIN	16916/17298	-999	-999	-999	0.253965	0.858509	MULTINOMIAL-LOGISTIC	100089	Online follow-up	116	Cognitive function online	118	Fluid intelligence / reasoning	118
Mean OD in cingulum cingulate gyrus on FA skeleton (right)	25426	CONTINUOUS	30465	-0.00623453	-0.0169536	0.00448456	0.254288	0.858509	LINEAR	100000	UK Biobank Assessment Centre	100003	Imaging	100	Brain MRI	134
Mean L1 in cingulum hippocampus on FA skeleton (right)	25236	CONTINUOUS	30465	0.006093	-0.00438599	0.016572	0.254435	0.858509	LINEAR	100000	UK Biobank Assessment Centre	100003	Imaging	100	Brain MRI	134
Diagnoses - main ICD10: H66.9 Otitis media, unspecified	41202#H669	CAT-MUL	32232/23(32255)	-0.236942	-0.645103	0.172047	0.255631	0.861672	LOGISTIC-BINARY	100091	Health-related outcomes	2000	Hospital inpatient	2002	Summary Diagnoses	2002
Diagnoses - secondary ICD10: X60.9 Unspecified place	41204#X609	CAT-MUL	32245/10(32255)	0.362438	-0.262644	0.987074	0.25592	0.861672	LOGISTIC-BINARY	100091	Health-related outcomes	2000	Hospital inpatient	2002	Summary Diagnoses	2002
Discrepancy between tfMRI brain image and T1 brain image	25740	CONTINUOUS	26909	0.00586712	-0.00425557	0.0159898	0.255947	0.861672	LINEAR	100000	UK Biobank Assessment Centre	100003	Imaging	100	Brain MRI	106
Mean L1 in superior longitudinal fasciculus on FA skeleton (left)	25241	CONTINUOUS	30465	0.00613268	-0.00446007	0.0167254	0.256482	0.861672	LINEAR	100000	UK Biobank Assessment Centre	100003	Imaging	100	Brain MRI	134
Mean FA in superior fronto-occipital fasciculus on FA skeleton (left)	25099	CONTINUOUS	30465	-0.00605866	-0.0165251	0.0044078	0.256552	0.861937	LINEAR	100000	UK Biobank Assessment Centre	100003	Imaging	100	Brain MRI	134
Comparative body size at age 10	1687	CAT-SIN	31913	-0.0121055	-0.0330537	0.00884257	0.25737	0.861937	ORDERED-LOGISTIC	100000	UK Biobank Assessment Centre	100025	Touchscreen	100033	Early life factors	100033
Operation code: ct scan	20004#1607	CAT-MUL	32236/19(32255)	-0.259591	-0.710382	0.188705	0.2576	0.861937	LOGISTIC-BINARY	100000	UK Biobank Assessment Centre	100071	Verbal interview	100076	Operations	100076
Diagnoses - secondary ICD10: M07.3 Other psoriatic arthropathies	41204#M073	CAT-MUL	32233/22(32255)	0.24037	-0.176101	0.656338	0.257671	0.861937	LOGISTIC-BINARY	100091	Health-related outcomes	2000	Hospital inpatient	2002	Summary Diagnoses	2002
Diagnoses - main ICD10: M24.16 Other articular cartilage disorders (Lower leg)	41202#M2416	CAT-MUL	32243/12(32255)	0.324624	-0.236416	0.888526	0.257674	0.861937	LOGISTIC-BINARY	100091	Health-related outcomes	2000	Hospital inpatient	2002	Summary Diagnoses	2002
Mean ICVF in anterior limb of internal capsule on FA skeleton (right)	25360	CONTINUOUS	30465	-0.00602936	-0.0164746	0.00441591	0.257895	0.861937	LINEAR	100000	UK Biobank Assessment Centre	100003	Imaging	100	Brain MRI	134
Diagnoses - main ICD10: I84.8 Unspecified haemorrhoids with other complications	41202#I848	CAT-MUL	32065/190(32255)	-0.0824478	-0.225434	0.060504	0.258333	0.861937	LOGISTIC-BINARY	100091	Health-related outcomes	2000	Hospital inpatient	2002	Summary Diagnoses	2002
Diagnoses - secondary ICD10: R93.3 Abnormal findings on diagnostic imaging of other parts of digestive tract	41204#R933	CAT-MUL	32230/25(32255)	-0.222875	-0.609728	0.164419	0.258858	0.861937	LOGISTIC-BINARY	100091	Health-related outcomes	2000	Hospital inpatient	2002	Summary Diagnoses	2002
Diagnoses - main ICD10: K82.8 Other specified diseases of gallbladder	41202#K828	CAT-MUL	32241/14(32255)	0.299551	-0.222158	0.819534	0.258868	0.861937	LOGISTIC-BINARY	100091	Health-related outcomes	2000	Hospital inpatient	2002	Summary Diagnoses	2002
Diagnoses - main ICD10: K62.8 Other specified diseases of anus and rectum	41202#K628	CAT-MUL	32138/117(32255)	-0.104765	-0.286999	0.07718	0.259416	0.861937	LOGISTIC-BINARY	100091	Health-related outcomes	2000	Hospital inpatient	2002	Summary Diagnoses	2002
Diagnoses - main ICD10: M19.04 Primary arthrosis of other joints (Hand)	41202#M1904	CAT-MUL	32244/11(32255)	-0.334488	-0.917602	0.248814	0.259768	0.861937	LOGISTIC-BINARY	100091	Health-related outcomes	2000	Hospital inpatient	2002	Summary Diagnoses	2002
Weighted-mean FA in tract inferior fronto-occipital fasciculus (left)	25500	CONTINUOUS	30465	-0.00618333	-0.0169505	0.00458384	0.260342	0.861937	LINEAR	100000	UK Biobank Assessment Centre	100003	Imaging	100	Brain MRI	135
Diagnoses - main ICD10: Z08.8 Follow-up examination after other treatment for malignant neoplasm	41202#Z088	CAT-MUL	32232/23(32255)	-0.235932	-0.648433	0.173816	0.260374	0.861937	LOGISTIC-BINARY	100091	Health-related outcomes	2000	Hospital inpatient	2002	Summary Diagnoses	2002
Diagnoses - secondary ICD10: D25.0 Submucous leiomyoma of uterus	41204#D250	CAT-MUL	32219/36(32255)	0.187587	-0.139909	0.513972	0.260497	0.861937	LOGISTIC-BINARY	100091	Health-related outcomes	2000	Hospital inpatient	2002	Summary Diagnoses	2002
Diagnoses - secondary ICD10: M79.6 Pain in limb	41204#M796	CAT-MUL	32223/32(32255)	0.198525	-0.147914	0.543831	0.26072	0.861937	LOGISTIC-BINARY	100091	Health-related outcomes	2000	Hospital inpatient	2002	Summary Diagnoses	2002
Weighted-mean L2 in tract parahippocampal part of cingulum (right)	25603	CONTINUOUS	30465	-0.0062616	-0.0171798	0.00465658	0.260984	0.861937	LINEAR	100000	UK Biobank Assessment Centre	100003	Imaging	100	Brain MRI	135
Diagnoses - main ICD10: M47.82 Other spondylosis (Cervical region)	41202#M4782	CAT-MUL	32238/17(32255)	0.274371	-0.204561	0.752974	0.261438	0.861937	LOGISTIC-BINARY	100091	Health-related outcomes	2000	Hospital inpatient	2002	Summary Diagnoses	2002
Operation code: glaucoma surgery/trabeculectomy	20004#1436	CAT-MUL	32240/15(32255)	0.294536	-0.215514	0.813686	0.261458	0.861937	LOGISTIC-BINARY	100000	UK Biobank Assessment Centre	100071	Verbal interview	100076	Operations	100076
Operation code: mastectomy	20004#1368	CAT-MUL	32025/230(32255)	-0.074987	-0.206082	0.0559518	0.261926	0.861937	LOGISTIC-BINARY	100000	UK Biobank Assessment Centre	100071	Verbal interview	100076	Operations	100076
Diagnoses - secondary ICD10: S61.1 Open wound of finger(s) with damage to nail	41204#S611	CAT-MUL	32244/11(32255)	-0.345718	-0.951426	0.259349	0.261932	0.861937	LOGISTIC-BINARY	100091	Health-related outcomes	2000	Hospital inpatient	2002	Summary Diagnoses	2002
Diagnoses - secondary ICD10: R73.9 Hyperglycaemia, unspecified	41204#R739	CAT-MUL	32245/10(32255)	0.361924	-0.269973	0.995135	0.262061	0.861937	LOGISTIC-BINARY	100091	Health-related outcomes	2000	Hospital inpatient	2002	Summary Diagnoses	2002
Diagnoses - main ICD9	41203#6349.0	CAT-MUL	32242/13(32255)	-0.319997	-0.88829	0.236235	0.262234	0.861937	LOGISTIC-BINARY	100091	Health-related outcomes	2000	Hospital inpatient	2002	Summary Diagnoses	2002
Diagnoses - secondary ICD10: F10.0 Acute intoxication	41204#F100	CAT-MUL	32204/51(32255)	0.156853	-0.117668	0.431796	0.263097	0.861937	LOGISTIC-BINARY	100091	Health-related outcomes	2000	Hospital inpatient	2002	Summary Diagnoses	2002
Mean FA in posterior thalamic radiation on FA skeleton (left)	25085	CONTINUOUS	30465	-0.00597631	-0.0164465	0.00449385	0.263242	0.861937	LINEAR	100000	UK Biobank Assessment Centre	100003	Imaging	100	Brain MRI	134
Diagnoses - secondary ICD10: O64.0 Obstructed labour due to incomplete rotation of foetal head	41204#O640	CAT-MUL	32242/13(32255)	0.306154	-0.23548	0.839654	0.263389	0.861937	LOGISTIC-BINARY	100091	Health-related outcomes	2000	Hospital inpatient	2002	Summary Diagnoses	2002
Diagnoses - main ICD10: K30 Dyspepsia	41202#K30	CAT-MUL	31520/735(32255)	0.0417655	-0.0314481	0.114965	0.263468	0.861937	LOGISTIC-BINARY	100091	Health-related outcomes	2000	Hospital inpatient	2002	Summary Diagnoses	2002
Volume of grey matter in Temporal Pole (right)	25797	CONTINUOUS	32255	0.00549668	-0.00414519	0.0151385	0.263837	0.863848	LINEAR	1101	UK Biobank Assessment Centre		Imaging		Imaging	1101
Diagnoses - main ICD10: H91.9 Hearing loss, unspecified	41202#H919	CAT-MUL	32245/10(32255)	-0.353755	-0.977618	0.266613	0.26462	0.863848	LOGISTIC-BINARY	100091	Health-related outcomes	2000	Hospital inpatient	2002	Summary Diagnoses	2002
Mean L2 in posterior limb of internal capsule on FA skeleton (right)	25266	CONTINUOUS	30465	0.00631691	-0.00478683	0.0174207	0.264831	0.863848	LINEAR	100000	UK Biobank Assessment Centre	100003	Imaging	100	Brain MRI	134
Diagnoses - main ICD10: N30.3 Trigonitis	41202#N303	CAT-MUL	32244/11(32255)	-0.339853	-0.939537	0.255149	0.264927	0.863848	LOGISTIC-BINARY	100091	Health-related outcomes	2000	Hospital inpatient	2002	Summary Diagnoses	2002
Volume of grey matter in VIIIb Cerebellum (right)	25914	CONTINUOUS	32255	-0.00557109	-0.015378	0.00423579	0.26552	0.863848	LINEAR	1101	UK Biobank Assessment Centre		Imaging		Imaging	1101
Diagnoses - main ICD10: Z09.8 Follow-up examination after other treatment for other conditions	41202#Z098	CAT-MUL	32091/164(32255)	0.0872013	-0.0664333	0.240798	0.265849	0.863848	LOGISTIC-BINARY	100091	Health-related outcomes	2000	Hospital inpatient	2002	Summary Diagnoses	2002
Mean L3 in superior longitudinal fasciculus on FA skeleton (left)	25337	CONTINUOUS	30465	0.00600862	-0.00457712	0.0165943	0.265911	0.863848	LINEAR	100000	UK Biobank Assessment Centre	100003	Imaging	100	Brain MRI	134
Operation code: cruciate ligament surgery	20004#1502	CAT-MUL	32117/138(32255)	0.0950582	-0.0724284	0.262559	0.265935	0.863848	LOGISTIC-BINARY	100000	UK Biobank Assessment Centre	100071	Verbal interview	100076	Operations	100076
Diagnoses - main ICD10: M23.81 Other internal derangements of knee (Anterior cruciate ligament or Anterior horn of medial meniscus)	41202#M2381	CAT-MUL	32233/22(32255)	-0.238467	-0.659138	0.182017	0.266345	0.863848	LOGISTIC-BINARY	100091	Health-related outcomes	2000	Hospital inpatient	2002	Summary Diagnoses	2002
External causes - ICD10: Y85.0 Sequelae of motor-vehicle accident	41201#Y850	CAT-MUL	32241/14(32255)	-0.296784	-0.823972	0.224807	0.266824	0.863848	LOGISTIC-BINARY	100091	Health-related outcomes	2000	Hospital inpatient	2002	Summary Diagnoses	2002
Weighted-mean OD in tract anterior thalamic radiation (left)	25679	CONTINUOUS	30465	-0.00611371	-0.0169188	0.00469139	0.267428	0.863848	LINEAR	100000	UK Biobank Assessment Centre	100003	Imaging	100	Brain MRI	135
Diagnoses - secondary ICD10: J34.8 Other specified disorders of nose and nasal sinuses	41204#J348	CAT-MUL	32157/98(32255)	0.112546	-0.0868266	0.311764	0.268328	0.863848	LOGISTIC-BINARY	100091	Health-related outcomes	2000	Hospital inpatient	2002	Summary Diagnoses	2002
Diagnoses - main ICD10: K64.9 Haemorrhoids, unspecified	41202#K649	CAT-MUL	32196/59(32255)	-0.144661	-0.401212	0.111175	0.268408	0.863848	LOGISTIC-BINARY	100091	Health-related outcomes	2000	Hospital inpatient	2002	Summary Diagnoses	2002
Diagnoses - main ICD10: G43.9 Migraine, unspecified	41202#G439	CAT-MUL	32151/104(32255)	0.109376	-0.0845384	0.302924	0.268503	0.863848	LOGISTIC-BINARY	100091	Health-related outcomes	2000	Hospital inpatient	2002	Summary Diagnoses	2002
Diagnoses - secondary ICD10: Z95.4 Presence of other heart-valve replacement	41204#Z954	CAT-MUL	32245/10(32255)	-0.356446	-0.993099	0.272544	0.268796	0.863848	LOGISTIC-BINARY	100091	Health-related outcomes	2000	Hospital inpatient	2002	Summary Diagnoses	2002
Diagnoses - main ICD10: M18.9 Arthrosis of first carpometacarpal joint, unspecified	41202#M189	CAT-MUL	32179/76(32255)	0.128284	-0.0991869	0.355782	0.268987	0.863848	LOGISTIC-BINARY	100091	Health-related outcomes	2000	Hospital inpatient	2002	Summary Diagnoses	2002
Volume of grey matter in Inferior Temporal Gyrus, anterior division (left)	25808	CONTINUOUS	32255	0.0058085	-0.00449109	0.0161081	0.269007	0.863848	LINEAR	1101	UK Biobank Assessment Centre		Imaging		Imaging	1101
Diagnoses - main ICD10: M53.38 Sacrococcygeal disorders, not elsewhere classified-Sacral/s	41202#M5338	CAT-MUL	32240/15(32255)	-0.292835	-0.816703	0.22309	0.269805	0.863848	LOGISTIC-BINARY	100091	Health-related outcomes	2000	Hospital inpatient	2002	Summary Diagnoses	2002
Diagnoses - secondary ICD10: N80.0 Endometriosis of uterus	41204#N800	CAT-MUL	32159/96(32255)	-0.113709	-0.315907	0.0882378	0.27009	0.863848	LOGISTIC-BINARY	100091	Health-related outcomes	2000	Hospital inpatient	2002	Summary Diagnoses	2002
Diagnoses - main ICD10: A04.5 Campylobacter enteritis	41202#A045	CAT-MUL	32235/20(32255)	-0.246156	-0.684348	0.190778	0.270215	0.863848	LOGISTIC-BINARY	100091	Health-related outcomes	2000	Hospital inpatient	2002	Summary Diagnoses	2002
Diagnoses - secondary ICD10: M41.9 Scoliosis, unspecified	41204#M419	CAT-MUL	32240/15(32255)	0.284708	-0.221513	0.79112	0.270217	0.863848	LOGISTIC-BINARY	100091	Health-related outcomes	2000	Hospital inpatient	2002	Summary Diagnoses	2002
Diagnoses - secondary ICD10: R10.3 Pain localised to other parts of lower abdomen	41204#R103	CAT-MUL	32099/156(32255)	0.0888435	-0.0692468	0.246815	0.270498	0.863848	LOGISTIC-BINARY	100091	Health-related outcomes	2000	Hospital inpatient	2002	Summary Diagnoses	2002
Diagnoses - secondary ICD10: Z92.6 Personal history of chemotherapy for neoplastic disease	41204#Z926	CAT-MUL	32132/123(32255)	0.0996622	-0.0777374	0.276945	0.270663	0.863848	LOGISTIC-BINARY	100091	Health-related outcomes	2000	Hospital inpatient	2002	Summary Diagnoses	2002
Mean ISOVF in sagittal stratum on FA skeleton (right)	25470	CONTINUOUS	30465	-0.00585734	-0.0162914	0.00457673	0.271209	0.863848	LINEAR	100000	UK Biobank Assessment Centre	100003	Imaging	100	Brain MRI	134
Diagnoses - main ICD10: B34.9 Viral infection, unspecified	41202#B349	CAT-MUL	32160/95(32255)	0.113125	-0.0887279	0.31478	0.271784	0.863848	LOGISTIC-BINARY	100091	Health-related outcomes	2000	Hospital inpatient	2002	Summary Diagnoses	2002
Diagnoses - main ICD10: N23 Unspecified renal colic	41202#N23	CAT-MUL	32124/131(32255)	-0.0960627	-0.267461	0.0752886	0.271889	0.863848	LOGISTIC-BINARY	100091	Health-related outcomes	2000	Hospital inpatient	2002	Summary Diagnoses	2002
Diagnoses - main ICD10: R59.9 Enlarged lymph nodes, unspecified	41202#R599	CAT-MUL	32243/12(32255)	0.316591	-0.249529	0.880746	0.272486	0.863848	LOGISTIC-BINARY	100091	Health-related outcomes	2000	Hospital inpatient	2002	Summary Diagnoses	2002
Diagnoses - main ICD10: N90.7 Vulvar cyst	41202#N907	CAT-MUL	32222/33(32255)	-0.192909	-0.538522	0.151291	0.272988	0.863848	LOGISTIC-BINARY	100091	Health-related outcomes	2000	Hospital inpatient	2002	Summary Diagnoses	2002
Diagnoses - secondary ICD10: K29.1 Other acute gastritis	41204#K291	CAT-MUL	32239/16(32255)	0.274795	-0.217936	0.768323	0.274507	0.863848	LOGISTIC-BINARY	100091	Health-related outcomes	2000	Hospital inpatient	2002	Summary Diagnoses	2002
Operation code: wisdom teeth surgery	20004#1480	CAT-MUL	30579/1676(32255)	-0.0275824	-0.0771201	0.021938	0.275041	0.863848	LOGISTIC-BINARY	100000	UK Biobank Assessment Centre	100071	Verbal interview	100076	Operations	100076
Diagnoses - main ICD10: O73.0 Retained placenta, without haemorrhage	41202#O730	CAT-MUL	32245/10(32255)	0.347678	-0.277417	0.976464	0.275291	0.863848	LOGISTIC-BINARY	100091	Health-related outcomes	2000	Hospital inpatient	2002	Summary Diagnoses	2002
Diagnoses - secondary ICD10: Z13.6 Special screening examination for cardiovascular disorders	41204#Z136	CAT-MUL	32210/45(32255)	0.161517	-0.128686	0.451841	0.275382	0.863848	LOGISTIC-BINARY	100091	Health-related outcomes	2000	Hospital inpatient	2002	Summary Diagnoses	2002
Diagnoses - main ICD10: L90.5 Scar conditions and fibrosis of skin	41202#L905	CAT-MUL	32126/129(32255)	0.0965305	-0.0770174	0.269931	0.275384	0.863848	LOGISTIC-BINARY	100091	Health-related outcomes	2000	Hospital inpatient	2002	Summary Diagnoses	2002
External causes - ICD10: W27.9 Unspecified place	41201#W279	CAT-MUL	32240/15(32255)	-0.287862	-0.807956	0.228195	0.275675	0.863848	LOGISTIC-BINARY	100091	Health-related outcomes	2000	Hospital inpatient	2002	Summary Diagnoses	2002
Diagnoses - main ICD10: O48 Prolonged pregnancy	41202#O48	CAT-MUL	32200/55(32255)	-0.150554	-0.421786	0.119532	0.275697	0.863848	LOGISTIC-BINARY	100091	Health-related outcomes	2000	Hospital inpatient	2002	Summary Diagnoses	2002
Hip circumference	49	CONTINUOUS	32240	0.00576186	-0.00460097	0.0161247	0.275807	0.863848	LINEAR	100000	UK Biobank Assessment Centre	100006	Physical measures	100008	Anthropometry	100010
Operation code: bunion/hallus valgus surgery	20004#1503	CAT-MUL	31981/274(32255)	0.066284	-0.0530642	0.185547	0.276155	0.863848	LOGISTIC-BINARY	100000	UK Biobank Assessment Centre	100071	Verbal interview	100076	Operations	100076
Diagnoses - secondary ICD10: Z30.1 Insertion of (intra-uterine) contraceptive device	41204#Z301	CAT-MUL	32188/67(32255)	-0.135401	-0.379612	0.107888	0.276319	0.863848	LOGISTIC-BINARY	100091	Health-related outcomes	2000	Hospital inpatient	2002	Summary Diagnoses	2002
Diagnoses - main ICD10: I21.0 Acute transmural myocardial infarction of anterior wall	41202#I210	CAT-MUL	32172/83(32255)	-0.11987	-0.335903	0.0959419	0.276427	0.863848	LOGISTIC-BINARY	100091	Health-related outcomes	2000	Hospital inpatient	2002	Summary Diagnoses	2002
Diagnoses - main ICD10: I21.2 Acute transmural myocardial infarction of other sites	41202#I212	CAT-MUL	32244/11(32255)	-0.32865	-0.920756	0.263788	0.276461	0.863848	LOGISTIC-BINARY	100091	Health-related outcomes	2000	Hospital inpatient	2002	Summary Diagnoses	2002
Mean MD in tapetum on FA skeleton (right)	25150	CONTINUOUS	30465	0.00579789	-0.00464565	0.0162414	0.276539	0.863848	LINEAR	100000	UK Biobank Assessment Centre	100003	Imaging	100	Brain MRI	134
Diagnoses - main ICD10: N81.2 Incomplete uterovaginal prolapse	41202#N812	CAT-MUL	32076/179(32255)	0.0819315	-0.0657624	0.22949	0.27665	0.863848	LOGISTIC-BINARY	100091	Health-related outcomes	2000	Hospital inpatient	2002	Summary Diagnoses	2002
Diagnoses - main ICD9	41203#6059.0	CAT-MUL	32245/10(32255)	-0.353467	-0.99569	0.28523	0.276668	0.863848	LOGISTIC-BINARY	100091	Health-related outcomes	2000	Hospital inpatient	2002	Summary Diagnoses	2002
Diagnoses - secondary ICD10: O66.5 Failed application of vacuum extractor and forceps, unspecified	41204#O665	CAT-MUL	32237/18(32255)	-0.260318	-0.73136	0.206497	0.276884	0.863848	LOGISTIC-BINARY	100091	Health-related outcomes	2000	Hospital inpatient	2002	Summary Diagnoses	2002
Mean L2 in medial lemniscus on FA skeleton (right)	25256	CONTINUOUS	30465	0.0059312	-0.00476226	0.0166247	0.276979	0.863848	LINEAR	100000	UK Biobank Assessment Centre	100003	Imaging	100	Brain MRI	134
Diagnoses - main ICD10: M65.34 Trigger finger-Hand	41202#M6534	CAT-MUL	32210/45(32255)	-0.162706	-0.456513	0.131388	0.277913	0.863848	LOGISTIC-BINARY	100091	Health-related outcomes	2000	Hospital inpatient	2002	Summary Diagnoses	2002
Operation code: bronchoscopy	20004#1546	CAT-MUL	32245/10(32255)	0.348135	-0.278549	0.979948	0.277914	0.863848	LOGISTIC-BINARY	100000	UK Biobank Assessment Centre	100071	Verbal interview	100076	Operations	100076
Diagnoses - main ICD10: K13.2 Leukoplakia and other disturbances of oral epithelium, including tongue	41202#K132	CAT-MUL	32225/30(32255)	0.195872	-0.15891	0.549608	0.278313	0.863848	LOGISTIC-BINARY	100091	Health-related outcomes	2000	Hospital inpatient	2002	Summary Diagnoses	2002
Diagnoses - main ICD10: N83.2 Other and unspecified ovarian cysts	41202#N832	CAT-MUL	32075/180(32255)	0.0817093	-0.0660911	0.229368	0.278326	0.863848	LOGISTIC-BINARY	100091	Health-related outcomes	2000	Hospital inpatient	2002	Summary Diagnoses	2002
Mean MO in tapetum on FA skeleton (right)	25198	CONTINUOUS	30465	0.00603352	-0.00487971	0.0169467	0.278535	0.863848	LINEAR	100000	UK Biobank Assessment Centre	100003	Imaging	100	Brain MRI	134
Discrepancy between T2 FLAIR brain image and T1 brain image	25736	CONTINUOUS	31202	-0.00543017	-0.0152527	0.00439231	0.278564	0.863848	LINEAR	100000	UK Biobank Assessment Centre	100003	Imaging	100	Brain MRI	112
Diagnoses - main ICD10: M79.67 Pain in limb (Ankle and foot)	41202#M7967	CAT-MUL	32240/15(32255)	0.279615	-0.22518	0.788945	0.279095	0.863848	LOGISTIC-BINARY	100091	Health-related outcomes	2000	Hospital inpatient	2002	Summary Diagnoses	2002
Diagnoses - secondary ICD10: H02.4 Ptosis of eyelid	41204#H024	CAT-MUL	32237/18(32255)	-0.257187	-0.725509	0.207443	0.27947	0.863848	LOGISTIC-BINARY	100091	Health-related outcomes	2000	Hospital inpatient	2002	Summary Diagnoses	2002
Weighted-mean MD in tract corticospinal tract (right)	25524	CONTINUOUS	30465	0.00599506	-0.00487025	0.0168604	0.279494	0.863848	LINEAR	100000	UK Biobank Assessment Centre	100003	Imaging	100	Brain MRI	135
Diagnoses - secondary ICD10: M70.6 Trochanteric bursitis	41204#M706	CAT-MUL	32244/11(32255)	0.327561	-0.268148	0.921155	0.280132	0.863848	LOGISTIC-BINARY	100091	Health-related outcomes	2000	Hospital inpatient	2002	Summary Diagnoses	2002
Diagnoses - secondary ICD10: R19.0 Intra-abdominal and pelvic swelling, mass and lump	41204#R190	CAT-MUL	32229/26(32255)	-0.211847	-0.597009	0.172416	0.28028	0.863848	LOGISTIC-BINARY	100091	Health-related outcomes	2000	Hospital inpatient	2002	Summary Diagnoses	2002
Diagnoses - main ICD10: M54.1 Radiculopathy	41202#M541	CAT-MUL	32245/10(32255)	-0.348782	-0.986874	0.280762	0.28038	0.863848	LOGISTIC-BINARY	100091	Health-related outcomes	2000	Hospital inpatient	2002	Summary Diagnoses	2002
Diagnoses - secondary ICD10: N50.1 Vascular disorders of male genital organs	41204#N501	CAT-MUL	32241/14(32255)	0.289115	-0.235467	0.815585	0.280422	0.863848	LOGISTIC-BINARY	100091	Health-related outcomes	2000	Hospital inpatient	2002	Summary Diagnoses	2002
Diagnoses - main ICD10: N88.8 Other specified noninflammatory disorders of cervix uteri	41202#N888	CAT-MUL	32231/24(32255)	0.222617	-0.182533	0.626144	0.280682	0.863848	LOGISTIC-BINARY	100091	Health-related outcomes	2000	Hospital inpatient	2002	Summary Diagnoses	2002
Diagnoses - main ICD10: N61 Inflammatory disorders of breast	41202#N61	CAT-MUL	32218/37(32255)	-0.179748	-0.507548	0.145997	0.281018	0.863848	LOGISTIC-BINARY	100091	Health-related outcomes	2000	Hospital inpatient	2002	Summary Diagnoses	2002
Diagnoses - main ICD10: K04.5 Chronic apical periodontitis	41202#K045	CAT-MUL	32202/53(32255)	-0.149723	-0.422478	0.122896	0.281857	0.863848	LOGISTIC-BINARY	100091	Health-related outcomes	2000	Hospital inpatient	2002	Summary Diagnoses	2002
Diagnoses - main ICD10: G57.8 Other mononeuropathies of lower limb	41202#G578	CAT-MUL	32243/12(32255)	-0.310962	-0.881919	0.252813	0.281871	0.863848	LOGISTIC-BINARY	100091	Health-related outcomes	2000	Hospital inpatient	2002	Summary Diagnoses	2002
Mean L2 in tapetum on FA skeleton (left)	25295	CONTINUOUS	30465	0.00605426	-0.00497931	0.0170878	0.282159	0.863848	LINEAR	100000	UK Biobank Assessment Centre	100003	Imaging	100	Brain MRI	134
Diagnoses - secondary ICD10: I83.9 Varicose veins of lower extremities without ulcer or inflammation	41204#I839	CAT-MUL	32201/54(32255)	-0.146741	-0.414745	0.120408	0.282362	0.863848	LOGISTIC-BINARY	100091	Health-related outcomes	2000	Hospital inpatient	2002	Summary Diagnoses	2002
Mean OD in inferior cerebellar peduncle on FA skeleton (right)	25402	CONTINUOUS	30465	0.00546315	-0.00450261	0.0154289	0.282616	0.863848	LINEAR	100000	UK Biobank Assessment Centre	100003	Imaging	100	Brain MRI	134
Diagnoses - main ICD10: I84.9 Unspecified haemorrhoids without complication	41202#I849	CAT-MUL	31675/580(32255)	-0.0451459	-0.127526	0.0372145	0.282706	0.863848	LOGISTIC-BINARY	100091	Health-related outcomes	2000	Hospital inpatient	2002	Summary Diagnoses	2002
External causes - ICD10: Y43.3 Other antineoplastic drugs	41201#Y433	CAT-MUL	32193/62(32255)	0.136424	-0.112813	0.385277	0.282903	0.863848	LOGISTIC-BINARY	100091	Health-related outcomes	2000	Hospital inpatient	2002	Summary Diagnoses	2002
Diagnoses - secondary ICD10: D23.5 Skin of trunk	41204#D235	CAT-MUL	32245/10(32255)	0.338994	-0.280537	0.960254	0.283017	0.863848	LOGISTIC-BINARY	100091	Health-related outcomes	2000	Hospital inpatient	2002	Summary Diagnoses	2002
Diagnoses - main ICD10: M51.2 Other specified intervertebral disk displacement	41202#M512	CAT-MUL	32147/108(32255)	0.103658	-0.0856768	0.292867	0.283081	0.863848	LOGISTIC-BINARY	100091	Health-related outcomes	2000	Hospital inpatient	2002	Summary Diagnoses	2002
Volume of grey matter in Paracingulate Gyrus (right)	25837	CONTINUOUS	32255	-0.00539682	-0.0152635	0.00446984	0.283687	0.863848	LINEAR	1101	UK Biobank Assessment Centre		Imaging		Imaging	1101
Mean OD in cingulum cingulate gyrus on FA skeleton (left)	25427	CONTINUOUS	30465	-0.00585674	-0.0165653	0.0048518	0.283733	0.863848	LINEAR	100000	UK Biobank Assessment Centre	100003	Imaging	100	Brain MRI	134
Mean ISOVF in cingulum hippocampus on FA skeleton (right)	25476	CONTINUOUS	30465	-0.00597476	-0.0168996	0.00495011	0.283756	0.863848	LINEAR	100000	UK Biobank Assessment Centre	100003	Imaging	100	Brain MRI	134
Diagnoses - secondary ICD10: S00.8 Superficial injury of other parts of head	41204#S008	CAT-MUL	32221/34(32255)	-0.183986	-0.5209	0.15227	0.283887	0.863848	LOGISTIC-BINARY	100091	Health-related outcomes	2000	Hospital inpatient	2002	Summary Diagnoses	2002
Volume of grey matter in Parahippocampal Gyrus, anterior division (right)	25849	CONTINUOUS	32255	0.0052812	-0.00438008	0.0149425	0.283986	0.863848	LINEAR	1101	UK Biobank Assessment Centre		Imaging		Imaging	1101
Diagnoses - main ICD10: M81.99 Osteoporosis, unspecified (Site unspecified)	41202#M8199	CAT-MUL	32237/18(32255)	-0.252749	-0.71646	0.209915	0.284483	0.863848	LOGISTIC-BINARY	100091	Health-related outcomes	2000	Hospital inpatient	2002	Summary Diagnoses	2002
Diagnoses - secondary ICD10: K31.8 Other specified diseases of stomach and duodenum	41204#K318	CAT-MUL	32170/85(32255)	0.116291	-0.0968687	0.32925	0.284678	0.863848	LOGISTIC-BINARY	100091	Health-related outcomes	2000	Hospital inpatient	2002	Summary Diagnoses	2002
Diagnoses - secondary ICD10: M13.90 Arthritis, unspecified (Multiple sites)	41204#M1390	CAT-MUL	32202/53(32255)	0.147508	-0.122852	0.417761	0.284719	0.863848	LOGISTIC-BINARY	100091	Health-related outcomes	2000	Hospital inpatient	2002	Summary Diagnoses	2002
Mean MD in superior cerebellar peduncle on FA skeleton (left)	25117	CONTINUOUS	30465	0.00532867	-0.00443662	0.015094	0.284833	0.863848	LINEAR	100000	UK Biobank Assessment Centre	100003	Imaging	100	Brain MRI	134
Diagnoses - secondary ICD10: Z51.5 Palliative care	41204#Z515	CAT-MUL	32231/24(32255)	0.218311	-0.181457	0.619719	0.285291	0.863848	LOGISTIC-BINARY	100091	Health-related outcomes	2000	Hospital inpatient	2002	Summary Diagnoses	2002
Diagnoses - secondary ICD10: R07.4 Chest pain, unspecified	41204#R074	CAT-MUL	32116/139(32255)	0.0907621	-0.0758019	0.257324	0.285478	0.863848	LOGISTIC-BINARY	100091	Health-related outcomes	2000	Hospital inpatient	2002	Summary Diagnoses	2002
Home area population density - urban or rural	20118-5	CAT-SIN	24774/31948	-999	-999	-999	0.286413	0.863848	MULTINOMIAL-LOGISTIC	100000	UK Biobank Assessment Centre	100021	Recruitment	100024	Reception	100024
FI6 : conditional arithmetic	4990-69	CAT-SIN	7502/9247	-999	-999	-999	0.287001	0.863848	MULTINOMIAL-LOGISTIC	100000	UK Biobank Assessment Centre	100026	Cognitive function	100027	Fluid intelligence / reasoning	100027
Diagnoses - secondary ICD10: R06.5 Mouth breathing	41204#R065	CAT-MUL	32204/51(32255)	0.151124	-0.127107	0.429457	0.287051	0.863848	LOGISTIC-BINARY	100091	Health-related outcomes	2000	Hospital inpatient	2002	Summary Diagnoses	2002
Weighted-mean L2 in tract inferior fronto-occipital fasciculus (right)	25609	CONTINUOUS	30465	0.00563323	-0.00474222	0.0160087	0.287255	0.863848	LINEAR	100000	UK Biobank Assessment Centre	100003	Imaging	100	Brain MRI	135
Weighted-mean L3 in tract superior longitudinal fasciculus (left)	25644	CONTINUOUS	30465	0.00571475	-0.00483282	0.0162623	0.28826	0.863848	LINEAR	100000	UK Biobank Assessment Centre	100003	Imaging	100	Brain MRI	135
Mean OD in superior corona radiata on FA skeleton (right)	25416	CONTINUOUS	30465	-0.00594642	-0.0169272	0.00503434	0.288506	0.863848	LINEAR	100000	UK Biobank Assessment Centre	100003	Imaging	100	Brain MRI	134
Diagnoses - main ICD10: M06.90 Rheumatoid arthritis, unspecified (Multiple sites)	41202#M0690	CAT-MUL	32245/10(32255)	0.34286	-0.288991	0.978363	0.288662	0.863848	LOGISTIC-BINARY	100091	Health-related outcomes	2000	Hospital inpatient	2002	Summary Diagnoses	2002
Operation code: laser treatment cervix	20004#1542	CAT-MUL	32185/70(32255)	0.127728	-0.108651	0.363597	0.289063	0.863848	LOGISTIC-BINARY	100000	UK Biobank Assessment Centre	100071	Verbal interview	100076	Operations	100076
Diagnoses - main ICD10: O68.0 Labour and delivery complicated by foetal heart rate anomaly	41202#O680	CAT-MUL	32182/73(32255)	-0.126695	-0.361394	0.107166	0.289167	0.863848	LOGISTIC-BINARY	100091	Health-related outcomes	2000	Hospital inpatient	2002	Summary Diagnoses	2002
Diagnoses - main ICD10: J31.0 Chronic rhinitis	41202#J310	CAT-MUL	32233/22(32255)	-0.226168	-0.6442	0.193039	0.289447	0.863848	LOGISTIC-BINARY	100091	Health-related outcomes	2000	Hospital inpatient	2002	Summary Diagnoses	2002
Diagnoses - main ICD10: Z03.5 Observation for other suspected cardiovascular diseases	41202#Z035	CAT-MUL	32218/37(32255)	-0.17639	-0.503293	0.149673	0.289543	0.863848	LOGISTIC-BINARY	100091	Health-related outcomes	2000	Hospital inpatient	2002	Summary Diagnoses	2002
Diagnoses - secondary ICD10: R02 Gangrene, not elsewhere classified	41204#R02	CAT-MUL	32242/13(32255)	0.299532	-0.255463	0.853688	0.289848	0.863848	LOGISTIC-BINARY	100091	Health-related outcomes	2000	Hospital inpatient	2002	Summary Diagnoses	2002
Diagnoses - secondary ICD10: M25.51 Pain in joint (Shoulder region)	41204#M2551	CAT-MUL	32236/19(32255)	-0.245605	-0.700257	0.209711	0.290138	0.863848	LOGISTIC-BINARY	100091	Health-related outcomes	2000	Hospital inpatient	2002	Summary Diagnoses	2002
Diagnoses - main ICD10: D10.1 Tongue	41202#D101	CAT-MUL	32241/14(32255)	0.287755	-0.244973	0.821987	0.290399	0.863848	LOGISTIC-BINARY	100091	Health-related outcomes	2000	Hospital inpatient	2002	Summary Diagnoses	2002
Mean FA in cerebral peduncle on FA skeleton (right)	25070	CONTINUOUS	30465	-0.00574288	-0.016391	0.00490521	0.290466	0.863848	LINEAR	100000	UK Biobank Assessment Centre	100003	Imaging	100	Brain MRI	134
Diagnoses - secondary ICD10: D47.2 Monoclonal gammopathy	41204#D472	CAT-MUL	32243/12(32255)	0.304833	-0.258227	0.873931	0.290697	0.863848	LOGISTIC-BINARY	100091	Health-related outcomes	2000	Hospital inpatient	2002	Summary Diagnoses	2002
Mean MD in cingulum cingulate gyrus on FA skeleton (right)	25138	CONTINUOUS	30465	0.00545442	-0.00467092	0.0155798	0.291043	0.863848	LINEAR	100000	UK Biobank Assessment Centre	100003	Imaging	100	Brain MRI	134
Diagnoses - main ICD10: M81.9 Osteoporosis, unspecified	41202#M819	CAT-MUL	32229/26(32255)	-0.209627	-0.600383	0.17946	0.291721	0.863848	LOGISTIC-BINARY	100091	Health-related outcomes	2000	Hospital inpatient	2002	Summary Diagnoses	2002
Operation code: ovarian cyst removal/surgery	20004#1506	CAT-MUL	31924/331(32255)	0.0587194	-0.0505445	0.167888	0.291968	0.863848	LOGISTIC-BINARY	100000	UK Biobank Assessment Centre	100071	Verbal interview	100076	Operations	100076
Diagnoses - secondary ICD10: E78.9 Disorder of lipoprotein metabolism, unspecified	41204#E789	CAT-MUL	32245/10(32255)	0.339183	-0.293831	0.97337	0.292194	0.863848	LOGISTIC-BINARY	100091	Health-related outcomes	2000	Hospital inpatient	2002	Summary Diagnoses	2002
Diagnoses - main ICD10: L81.4 Other melanin hyperpigmentation	41202#L814	CAT-MUL	32218/37(32255)	-0.172696	-0.49475	0.148612	0.292542	0.863848	LOGISTIC-BINARY	100091	Health-related outcomes	2000	Hospital inpatient	2002	Summary Diagnoses	2002
Time employed in main current job	757	INTEGER	20926	0.00718119	-0.00619179	0.0205542	0.292561	0.863848	LINEAR	100000	UK Biobank Assessment Centre	100025	Touchscreen	100062	Sociodemographics	100064
Diagnoses - secondary ICD10: R19.8 Other specified symptoms and signs involving the digestive system and abdomen	41204#R198	CAT-MUL	32205/50(32255)	-0.149245	-0.427339	0.128923	0.292903	0.863848	LOGISTIC-BINARY	100091	Health-related outcomes	2000	Hospital inpatient	2002	Summary Diagnoses	2002
Diagnoses - secondary ICD10: J81 Pulmonary oedema	41204#J81	CAT-MUL	32243/12(32255)	-0.295262	-0.846846	0.255503	0.292985	0.863848	LOGISTIC-BINARY	100091	Health-related outcomes	2000	Hospital inpatient	2002	Summary Diagnoses	2002
Mean L1 in fornix cres+stria terminalis on FA skeleton (left)	25239	CONTINUOUS	30465	0.00564508	-0.00487787	0.016168	0.29305	0.863848	LINEAR	100000	UK Biobank Assessment Centre	100003	Imaging	100	Brain MRI	134
Diagnoses - secondary ICD10: M43.16 Spondylolisthesis (Lumbar region)	41204#M4316	CAT-MUL	32235/20(32255)	-0.232442	-0.668125	0.199333	0.293153	0.863848	LOGISTIC-BINARY	100091	Health-related outcomes	2000	Hospital inpatient	2002	Summary Diagnoses	2002
Job involves heavy manual or physical work	816	CAT-SIN	22136	-0.0159277	-0.0456696	0.0138141	0.293893	0.863848	ORDERED-LOGISTIC	100000	UK Biobank Assessment Centre	100025	Touchscreen	100062	Sociodemographics	100064
Diagnoses - secondary ICD10: J06.9 Acute upper respiratory infection, unspecified	41204#J069	CAT-MUL	32243/12(32255)	0.313428	-0.27182	0.899435	0.293902	0.863848	LOGISTIC-BINARY	100091	Health-related outcomes	2000	Hospital inpatient	2002	Summary Diagnoses	2002
Mean L1 in cingulum cingulate gyrus on FA skeleton (right)	25234	CONTINUOUS	30465	0.00568841	-0.00493878	0.0163156	0.294117	0.863848	LINEAR	100000	UK Biobank Assessment Centre	100003	Imaging	100	Brain MRI	134
Weighted-mean L3 in tract forceps major	25633	CONTINUOUS	30465	0.00585847	-0.0050899	0.0168068	0.29427	0.863848	LINEAR	100000	UK Biobank Assessment Centre	100003	Imaging	100	Brain MRI	135
Diagnoses - secondary ICD10: R63.4 Abnormal weight loss	41204#R634	CAT-MUL	31981/274(32255)	-0.0637442	-0.182983	0.0554184	0.29456	0.863848	LOGISTIC-BINARY	100091	Health-related outcomes	2000	Hospital inpatient	2002	Summary Diagnoses	2002
Weighted-mean OD in tract superior longitudinal fasciculus (left)	25698	CONTINUOUS	30465	-0.00561176	-0.0161076	0.00488412	0.294664	0.863848	LINEAR	100000	UK Biobank Assessment Centre	100003	Imaging	100	Brain MRI	135
Mean MO in fornix on FA skeleton	25157	CONTINUOUS	30465	-0.00566364	-0.0162599	0.0049326	0.294816	0.863848	LINEAR	100000	UK Biobank Assessment Centre	100003	Imaging	100	Brain MRI	134
External causes - ICD10: V80.0 Rider or occupant injured by fall from or being thrown from animal or animal-drawn vehicle in noncollision accident	41201#V800	CAT-MUL	32230/25(32255)	-0.211448	-0.609091	0.182621	0.295068	0.863848	LOGISTIC-BINARY	100091	Health-related outcomes	2000	Hospital inpatient	2002	Summary Diagnoses	2002
Diagnoses - main ICD10: R39.8 Other and unspecified symptoms and signs involving the urinary system	41202#R398	CAT-MUL	32108/147(32255)	0.0866284	-0.0755382	0.248813	0.295085	0.863848	LOGISTIC-BINARY	100091	Health-related outcomes	2000	Hospital inpatient	2002	Summary Diagnoses	2002
Tinnitus	4803-0	CAT-SIN	7751/10708	-999	-999	-999	0.295561	0.863848	MULTINOMIAL-LOGISTIC	100000	UK Biobank Assessment Centre	100025	Touchscreen	100036	Health and medical history	100043
Mean MD in superior longitudinal fasciculus on FA skeleton (right)	25144	CONTINUOUS	30465	0.00554528	-0.0048496	0.0159402	0.29575	0.863848	LINEAR	100000	UK Biobank Assessment Centre	100003	Imaging	100	Brain MRI	134
Diagnoses - secondary ICD10: K31.4 Gastric diverticulum	41204#K314	CAT-MUL	32243/12(32255)	-0.304212	-0.876579	0.266057	0.296532	0.863848	LOGISTIC-BINARY	100091	Health-related outcomes	2000	Hospital inpatient	2002	Summary Diagnoses	2002
Diagnoses - secondary ICD10: M51.3 Other specified intervertebral disk degeneration	41204#M513	CAT-MUL	32186/69(32255)	-0.126309	-0.363531	0.110964	0.296692	0.863848	LOGISTIC-BINARY	100091	Health-related outcomes	2000	Hospital inpatient	2002	Summary Diagnoses	2002
Operation code: hysteroscopy +/- biopsy	20004#1521	CAT-MUL	32111/144(32255)	-0.08769	-0.25247	0.0769387	0.296701	0.863848	LOGISTIC-BINARY	100000	UK Biobank Assessment Centre	100071	Verbal interview	100076	Operations	100076
Diagnoses - main ICD10: K62.9 Disease of anus and rectum, unspecified	41202#K629	CAT-MUL	32238/17(32255)	-0.256437	-0.739983	0.223727	0.296724	0.863848	LOGISTIC-BINARY	100091	Health-related outcomes	2000	Hospital inpatient	2002	Summary Diagnoses	2002
Median z-statistic (in group-defined mask) for faces activation	25046	CONTINUOUS	26909	0.00622936	-0.00547702	0.0179357	0.296953	0.863848	LINEAR	100000	UK Biobank Assessment Centre	100003	Imaging	100	Brain MRI	106
Diagnoses - secondary ICD10: K92.1 Melaena	41204#K921	CAT-MUL	32201/54(32255)	0.14179	-0.124327	0.408796	0.297102	0.863848	LOGISTIC-BINARY	100091	Health-related outcomes	2000	Hospital inpatient	2002	Summary Diagnoses	2002
Diagnoses - main ICD10: D50.9 Iron deficiency anaemia, unspecified	41202#D509	CAT-MUL	32028/227(32255)	0.0693776	-0.0612064	0.1999	0.297604	0.863848	LOGISTIC-BINARY	100091	Health-related outcomes	2000	Hospital inpatient	2002	Summary Diagnoses	2002
Mean tfMRI head motion, averaged across space and time points	25742	CONTINUOUS	26909	0.00555299	-0.00489659	0.0160026	0.297612	0.863848	LINEAR	100000	UK Biobank Assessment Centre	100003	Imaging	100	Brain MRI	106
Diagnoses - secondary ICD10: M20.4 Other hammer toe(s) (acquired)	41204#M204	CAT-MUL	32211/44(32255)	-0.156588	-0.452183	0.137458	0.297687	0.863848	LOGISTIC-BINARY	100091	Health-related outcomes	2000	Hospital inpatient	2002	Summary Diagnoses	2002
Diagnoses - secondary ICD10: M54.9 Dorsalgia, unspecified	41204#M549	CAT-MUL	32175/80(32255)	-0.117131	-0.33761	0.103395	0.297747	0.863848	LOGISTIC-BINARY	100091	Health-related outcomes	2000	Hospital inpatient	2002	Summary Diagnoses	2002
Weighted-mean L2 in tract anterior thalamic radiation (left)	25598	CONTINUOUS	30465	-0.00520752	-0.0150173	0.00460229	0.298123	0.863848	LINEAR	100000	UK Biobank Assessment Centre	100003	Imaging	100	Brain MRI	135
Diagnoses - secondary ICD10: Z80.4 Family history of malignant neoplasm of genital organs	41204#Z804	CAT-MUL	32152/103(32255)	0.102867	-0.0910212	0.296698	0.298319	0.863848	LOGISTIC-BINARY	100091	Health-related outcomes	2000	Hospital inpatient	2002	Summary Diagnoses	2002
Loud music exposure frequency	4836	CAT-SIN	10723	0.0315946	-0.028017	0.0912062	0.298914	0.863848	ORDERED-LOGISTIC	100000	UK Biobank Assessment Centre	100025	Touchscreen	100036	Health and medical history	100043
Diagnoses - secondary ICD10: Z03.4 Observation for suspected myocardial infarction	41204#Z034	CAT-MUL	32084/171(32255)	0.0793949	-0.0706719	0.229386	0.299613	0.863848	LOGISTIC-BINARY	100091	Health-related outcomes	2000	Hospital inpatient	2002	Summary Diagnoses	2002
Diagnoses - secondary ICD10: B37.3 Candidiasis of vulva and vagina	41204#B373	CAT-MUL	32242/13(32255)	-0.290686	-0.841675	0.255746	0.299644	0.863848	LOGISTIC-BINARY	100091	Health-related outcomes	2000	Hospital inpatient	2002	Summary Diagnoses	2002
Diagnoses - main ICD10: K81.1 Chronic cholecystitis	41202#K811	CAT-MUL	32182/73(32255)	0.121755	-0.108665	0.351927	0.300076	0.863848	LOGISTIC-BINARY	100091	Health-related outcomes	2000	Hospital inpatient	2002	Summary Diagnoses	2002
Number of symbol digit matches attempted	23323	INTEGER	21014	-0.00630896	-0.0182487	0.00563081	0.300353	0.863848	LINEAR	100000	UK Biobank Assessment Centre	100026	Cognitive function	502	Symbol digit substitution	502
Weighted-mean OD in tract cingulate gyrus part of cingulum (left)	25681	CONTINUOUS	30465	-0.00579818	-0.0167713	0.00517493	0.300358	0.863848	LINEAR	100000	UK Biobank Assessment Centre	100003	Imaging	100	Brain MRI	135
Diagnoses - main ICD10: K04.8 Radicular cyst	41202#K048	CAT-MUL	32224/31(32255)	-0.185181	-0.535455	0.165879	0.300664	0.863848	LOGISTIC-BINARY	100091	Health-related outcomes	2000	Hospital inpatient	2002	Summary Diagnoses	2002
Mean L3 in tapetum on FA skeleton (left)	25343	CONTINUOUS	30465	0.00562774	-0.00503014	0.0162856	0.30069	0.863848	LINEAR	100000	UK Biobank Assessment Centre	100003	Imaging	100	Brain MRI	134
Diagnoses - main ICD10: K43.0 Ventral hernia with obstruction, without gangrene	41202#K430	CAT-MUL	32245/10(32255)	0.32682	-0.291153	0.947099	0.300749	0.863848	LOGISTIC-BINARY	100091	Health-related outcomes	2000	Hospital inpatient	2002	Summary Diagnoses	2002
Diagnoses - main ICD10: K11.5 Sialolithiasis	41202#K115	CAT-MUL	32228/27(32255)	0.20033	-0.17892	0.580904	0.301149	0.863848	LOGISTIC-BINARY	100091	Health-related outcomes	2000	Hospital inpatient	2002	Summary Diagnoses	2002
Diagnoses - secondary ICD10: Z82.3 Family history of stroke	41204#Z823	CAT-MUL	32215/40(32255)	0.163818	-0.146751	0.474405	0.301236	0.863848	LOGISTIC-BINARY	100091	Health-related outcomes	2000	Hospital inpatient	2002	Summary Diagnoses	2002
Diagnoses - main ICD10: K63.8 Other specified diseases of intestine	41202#K638	CAT-MUL	32217/38(32255)	-0.168672	-0.488921	0.151104	0.30155	0.863848	LOGISTIC-BINARY	100091	Health-related outcomes	2000	Hospital inpatient	2002	Summary Diagnoses	2002
Operation code: anal fissure surgery	20004#1579	CAT-MUL	32200/55(32255)	0.139282	-0.125003	0.403891	0.301857	0.863848	LOGISTIC-BINARY	100000	UK Biobank Assessment Centre	100071	Verbal interview	100076	Operations	100076
Diagnoses - main ICD10: I21.1 Acute transmural myocardial infarction of inferior wall	41202#I211	CAT-MUL	32146/109(32255)	-0.0986234	-0.285835	0.0888263	0.302044	0.863848	LOGISTIC-BINARY	100091	Health-related outcomes	2000	Hospital inpatient	2002	Summary Diagnoses	2002
Diagnoses - secondary ICD10: J00 Acute nasopharyngitis [common cold]	41204#J00	CAT-MUL	32227/28(32255)	0.194745	-0.175768	0.564634	0.302479	0.863848	LOGISTIC-BINARY	100091	Health-related outcomes	2000	Hospital inpatient	2002	Summary Diagnoses	2002
Volume of grey matter in VIIIa Cerebellum (vermis)	25910	CONTINUOUS	32255	-0.00507265	-0.014717	0.00457171	0.302585	0.864418	LINEAR	1101	UK Biobank Assessment Centre		Imaging		Imaging	1101
Diagnoses - secondary ICD10: M79.79 Fibromyalgia (Site unspecified)	41204#M7979	CAT-MUL	32239/16(32255)	-0.258823	-0.75245	0.233411	0.303307	0.864418	LOGISTIC-BINARY	100091	Health-related outcomes	2000	Hospital inpatient	2002	Summary Diagnoses	2002
Weighted-mean L1 in tract uncinate fasciculus (right)	25595	CONTINUOUS	30465	0.00535795	-0.00484612	0.015562	0.303404	0.864418	LINEAR	100000	UK Biobank Assessment Centre	100003	Imaging	100	Brain MRI	135
Diagnoses - secondary ICD10: I21.0 Acute transmural myocardial infarction of anterior wall	41204#I210	CAT-MUL	32237/18(32255)	-0.243238	-0.708543	0.219768	0.303617	0.86479	LOGISTIC-BINARY	100091	Health-related outcomes	2000	Hospital inpatient	2002	Summary Diagnoses	2002
Diagnoses - secondary ICD10: R60.0 Localised oedema	41204#R600	CAT-MUL	32231/24(32255)	0.209882	-0.189562	0.611277	0.304195	0.86479	LOGISTIC-BINARY	100091	Health-related outcomes	2000	Hospital inpatient	2002	Summary Diagnoses	2002
Diagnoses - main ICD10: C20 Malignant neoplasm of rectum	41202#C20	CAT-MUL	32230/25(32255)	0.206517	-0.187481	0.600898	0.304392	0.86479	LOGISTIC-BINARY	100091	Health-related outcomes	2000	Hospital inpatient	2002	Summary Diagnoses	2002
Diagnoses - secondary ICD10: T90.2 Sequelae of fracture of skull and facial bones	41204#T902	CAT-MUL	32236/19(32255)	0.235905	-0.215162	0.686636	0.305039	0.86479	LOGISTIC-BINARY	100091	Health-related outcomes	2000	Hospital inpatient	2002	Summary Diagnoses	2002
Diagnoses - main ICD10: F41.9 Anxiety disorder, unspecified	41202#F419	CAT-MUL	32238/17(32255)	0.247343	-0.225554	0.720382	0.305051	0.86479	LOGISTIC-BINARY	100091	Health-related outcomes	2000	Hospital inpatient	2002	Summary Diagnoses	2002
Mean ICVF in sagittal stratum on FA skeleton (right)	25374	CONTINUOUS	30465	-0.00564111	-0.0164278	0.00514557	0.305351	0.86479	LINEAR	100000	UK Biobank Assessment Centre	100003	Imaging	100	Brain MRI	134
Diagnoses - secondary ICD10: K56.2 Volvulus	41204#K562	CAT-MUL	32224/31(32255)	-0.184174	-0.536656	0.167896	0.305409	0.86479	LOGISTIC-BINARY	100091	Health-related outcomes	2000	Hospital inpatient	2002	Summary Diagnoses	2002
Diagnoses - main ICD10: Z04.8 Examination and observation for other specified reasons	41202#Z048	CAT-MUL	32229/26(32255)	-0.201886	-0.588168	0.184449	0.305573	0.866866	LOGISTIC-BINARY	100091	Health-related outcomes	2000	Hospital inpatient	2002	Summary Diagnoses	2002
Diagnoses - secondary ICD10: Z09.9 Follow-up examination after unspecified treatment for other conditions	41204#Z099	CAT-MUL	32244/11(32255)	0.310636	-0.281171	0.909982	0.306709	0.867221	LOGISTIC-BINARY	100091	Health-related outcomes	2000	Hospital inpatient	2002	Summary Diagnoses	2002
Operation code: other thoracic surgery	20004#1447	CAT-MUL	32204/51(32255)	0.143351	-0.131638	0.418476	0.306961	0.867221	LOGISTIC-BINARY	100000	UK Biobank Assessment Centre	100071	Verbal interview	100076	Operations	100076
Mean MD in corticospinal tract on FA skeleton (right)	25110	CONTINUOUS	30465	0.00576551	-0.00529694	0.016828	0.307011	0.867221	LINEAR	100000	UK Biobank Assessment Centre	100003	Imaging	100	Brain MRI	134
Diagnoses - secondary ICD10: D69.3 Idiopathic thrombocytopenic purpura	41204#D693	CAT-MUL	32245/10(32255)	0.324213	-0.293337	0.955154	0.307629	0.867221	LOGISTIC-BINARY	100091	Health-related outcomes	2000	Hospital inpatient	2002	Summary Diagnoses	2002
Diagnoses - secondary ICD10: Z96.8 Presence of other specified functional implants	41204#Z968	CAT-MUL	32244/11(32255)	0.308525	-0.28576	0.903122	0.307993	0.867221	LOGISTIC-BINARY	100091	Health-related outcomes	2000	Hospital inpatient	2002	Summary Diagnoses	2002
Diagnoses - secondary ICD10: N85.2 Hypertrophy of uterus	41204#N852	CAT-MUL	32165/90(32255)	0.10868	-0.100606	0.317682	0.308458	0.867221	LOGISTIC-BINARY	100091	Health-related outcomes	2000	Hospital inpatient	2002	Summary Diagnoses	2002
Diagnoses - main ICD10: I80.2 Phlebitis and thrombophlebitis of other deep vessels of lower extremities	41202#I802	CAT-MUL	32142/113(32255)	0.0959027	-0.0887018	0.28047	0.308481	0.867221	LOGISTIC-BINARY	100091	Health-related outcomes	2000	Hospital inpatient	2002	Summary Diagnoses	2002
Diagnoses - main ICD10: O42.9 Premature rupture of membranes, unspecified	41202#O429	CAT-MUL	32199/56(32255)	0.138322	-0.128683	0.40403	0.30859	0.869281	LOGISTIC-BINARY	100091	Health-related outcomes	2000	Hospital inpatient	2002	Summary Diagnoses	2002
Volume of grey matter in Ventral Striatum (left)	25890	CONTINUOUS	32255	-0.0048411	-0.0141833	0.00450111	0.309787	0.870581	LINEAR	1101	UK Biobank Assessment Centre		Imaging		Imaging	1101
Diagnoses - main ICD10: M23.29 Derangement of meniscus due to old tear or injury (Unspecified ligament or Unspecified meniscus)	41202#M2329	CAT-MUL	32239/16(32255)	0.249773	-0.233848	0.731891	0.310453	0.870581	LOGISTIC-BINARY	100091	Health-related outcomes	2000	Hospital inpatient	2002	Summary Diagnoses	2002
Item selected for each puzzle: 4	6332#4	CAT-MUL	13658/7325(20983)	0.0147222	-0.0137314	0.0431795	0.310541	0.871877	LOGISTIC-BINARY	100000	UK Biobank Assessment Centre	100026	Cognitive function	501	Matrix pattern completion	501
Mean MO in anterior corona radiata on FA skeleton (left)	25175	CONTINUOUS	30465	0.00571619	-0.00533319	0.0167656	0.310595	0.871877	LINEAR	100000	UK Biobank Assessment Centre	100003	Imaging	100	Brain MRI	134
Mean ISOVF in cingulum cingulate gyrus on FA skeleton (right)	25474	CONTINUOUS	30465	-0.0053148	-0.0156084	0.00497884	0.311543	0.872415	LINEAR	100000	UK Biobank Assessment Centre	100003	Imaging	100	Brain MRI	134
Diagnoses - secondary ICD10: K58.9 Irritable bowel syndrome without diarrhoea	41204#K589	CAT-MUL	31902/353(32255)	0.0543647	-0.0509789	0.159677	0.311653	0.872415	LOGISTIC-BINARY	100091	Health-related outcomes	2000	Hospital inpatient	2002	Summary Diagnoses	2002
Diagnoses - secondary ICD10: N39.4 Other specified urinary incontinence	41204#N394	CAT-MUL	32194/61(32255)	-0.129556	-0.38117	0.12117	0.311935	0.872415	LOGISTIC-BINARY	100091	Health-related outcomes	2000	Hospital inpatient	2002	Summary Diagnoses	2002
Volume of grey matter in VIIIb Cerebellum (vermis)	25913	CONTINUOUS	32255	-0.00517034	-0.0152086	0.00486792	0.312722	0.873044	LINEAR	1101	UK Biobank Assessment Centre		Imaging		Imaging	1101
Diagnoses - secondary ICD10: K80.1 Calculus of gallbladder with other cholecystitis	41204#K801	CAT-MUL	32232/23(32255)	-0.212893	-0.628185	0.199142	0.312985	0.873044	LOGISTIC-BINARY	100091	Health-related outcomes	2000	Hospital inpatient	2002	Summary Diagnoses	2002
Diagnoses - main ICD10: M50.1 Cervical disk disorder with radiculopathy	41202#M501	CAT-MUL	32232/23(32255)	-0.211191	-0.623034	0.198914	0.31382	0.873044	LOGISTIC-BINARY	100091	Health-related outcomes	2000	Hospital inpatient	2002	Summary Diagnoses	2002
Operation code: appendicectomy	20004#1458	CAT-MUL	28860/3395(32255)	-0.0183208	-0.0539905	0.0173412	0.314018	0.873044	LOGISTIC-BINARY	100000	UK Biobank Assessment Centre	100071	Verbal interview	100076	Operations	100076
Weighted-mean ISOVF in tract posterior thalamic radiation (left)	25723	CONTINUOUS	30465	-0.00524668	-0.0154681	0.00497473	0.314378	0.873044	LINEAR	100000	UK Biobank Assessment Centre	100003	Imaging	100	Brain MRI	135
Mean ISOVF in superior fronto-occipital fasciculus on FA skeleton (right)	25482	CONTINUOUS	30465	-0.0052214	-0.0153954	0.00495263	0.314467	0.873044	LINEAR	100000	UK Biobank Assessment Centre	100003	Imaging	100	Brain MRI	134
Diagnoses - secondary ICD10: G56.0 Carpal tunnel syndrome	41204#G560	CAT-MUL	32226/29(32255)	0.186314	-0.176991	0.550247	0.315047	0.873044	LOGISTIC-BINARY	100091	Health-related outcomes	2000	Hospital inpatient	2002	Summary Diagnoses	2002
Diagnoses - secondary ICD10: M06.90 Rheumatoid arthritis, unspecified (Multiple sites)	41204#M0690	CAT-MUL	32232/23(32255)	0.209754	-0.199888	0.61896	0.315293	0.873044	LOGISTIC-BINARY	100091	Health-related outcomes	2000	Hospital inpatient	2002	Summary Diagnoses	2002
Diagnoses - main ICD10: M67.8 Other specified disorders of synovium and tendon	41202#M678	CAT-MUL	32234/21(32255)	-0.218454	-0.644953	0.208021	0.315387	0.873044	LOGISTIC-BINARY	100091	Health-related outcomes	2000	Hospital inpatient	2002	Summary Diagnoses	2002
Diagnoses - main ICD10: Z53.9 Procedure not carried out, unspecified reason	41202#Z539	CAT-MUL	32243/12(32255)	0.29297	-0.275908	0.868823	0.315407	0.873044	LOGISTIC-BINARY	100091	Health-related outcomes	2000	Hospital inpatient	2002	Summary Diagnoses	2002
Diagnoses - main ICD10: K26.9 Unspecified as acute or chronic, without haemorrhage or perforation	41202#K269	CAT-MUL	32200/55(32255)	-0.135337	-0.39987	0.128912	0.315646	0.873044	LOGISTIC-BINARY	100091	Health-related outcomes	2000	Hospital inpatient	2002	Summary Diagnoses	2002
Mean ISOVF in posterior corona radiata on FA skeleton (right)	25466	CONTINUOUS	30465	-0.00520203	-0.0153666	0.0049625	0.315813	0.873044	LINEAR	100000	UK Biobank Assessment Centre	100003	Imaging	100	Brain MRI	134
External causes - ICD10: W01.9 Unspecified place	41201#W019	CAT-MUL	32176/79(32255)	0.113494	-0.108419	0.335147	0.315863	0.873044	LOGISTIC-BINARY	100091	Health-related outcomes	2000	Hospital inpatient	2002	Summary Diagnoses	2002
Volume of grey matter in Lateral Occipital Cortex, superior division (right)	25825	CONTINUOUS	32255	0.00515624	-0.00492109	0.0152336	0.315923	0.873044	LINEAR	1101	UK Biobank Assessment Centre		Imaging		Imaging	1101
Weighted-mean MD in tract parahippocampal part of cingulum (right)	25522	CONTINUOUS	30465	-0.00551076	-0.0163148	0.00529324	0.317439	0.874095	LINEAR	100000	UK Biobank Assessment Centre	100003	Imaging	100	Brain MRI	135
Diagnoses - main ICD10: K62.5 Haemorrhage of anus and rectum	41202#K625	CAT-MUL	31535/720(32255)	0.0376905	-0.0362213	0.111595	0.317511	0.874095	LOGISTIC-BINARY	100091	Health-related outcomes	2000	Hospital inpatient	2002	Summary Diagnoses	2002
Diagnoses - main ICD10: B07 Viral warts	41202#B07	CAT-MUL	32192/63(32255)	-0.125982	-0.373297	0.120995	0.317699	0.874095	LOGISTIC-BINARY	100091	Health-related outcomes	2000	Hospital inpatient	2002	Summary Diagnoses	2002
Diagnoses - secondary ICD10: R41.8 Other and unspecified symptoms and signs involving cognitive functions and awareness	41204#R418	CAT-MUL	32241/14(32255)	-0.26932	-0.799396	0.257859	0.317782	0.874095	LOGISTIC-BINARY	100091	Health-related outcomes	2000	Hospital inpatient	2002	Summary Diagnoses	2002
Mean L2 in posterior thalamic radiation on FA skeleton (left)	25277	CONTINUOUS	30465	0.00524187	-0.00504813	0.0155319	0.318058	0.874095	LINEAR	100000	UK Biobank Assessment Centre	100003	Imaging	100	Brain MRI	134
Diagnoses - main ICD10: S52.00 Fracture of upper end of ulna (closed)	41202#S5200	CAT-MUL	32236/19(32255)	-0.231068	-0.685301	0.222472	0.318213	0.874095	LOGISTIC-BINARY	100091	Health-related outcomes	2000	Hospital inpatient	2002	Summary Diagnoses	2002
Diagnoses - main ICD10: K40.2 Bilateral inguinal hernia, without obstruction or gangrene	41202#K402	CAT-MUL	32111/144(32255)	-0.0835666	-0.247892	0.0808302	0.318931	0.8761	LOGISTIC-BINARY	100091	Health-related outcomes	2000	Hospital inpatient	2002	Summary Diagnoses	2002
Mean FA in anterior limb of internal capsule on FA skeleton (right)	25072	CONTINUOUS	30465	-0.00546724	-0.016253	0.00531853	0.320458	0.877358	LINEAR	100000	UK Biobank Assessment Centre	100003	Imaging	100	Brain MRI	134
Diagnoses - main ICD10: L03.9 Cellulitis, unspecified	41202#L039	CAT-MUL	32243/12(32255)	0.29707	-0.285715	0.888247	0.320474	0.877358	LOGISTIC-BINARY	100091	Health-related outcomes	2000	Hospital inpatient	2002	Summary Diagnoses	2002
Diagnoses - secondary ICD10: Z91.6 Personal history of other physical trauma	41204#Z916	CAT-MUL	32221/34(32255)	-0.168855	-0.50297	0.164492	0.321016	0.879175	LOGISTIC-BINARY	100091	Health-related outcomes	2000	Hospital inpatient	2002	Summary Diagnoses	2002
Pairs matching completion status	20244	CAT-SIN	16863	-0.0343263	-0.102201	0.0335488	0.32159	0.879175	ORDERED-LOGISTIC	100089	Online follow-up	116	Cognitive function online	117	Pairs matching	117
Mean FA in splenium of corpus callosum on FA skeleton	25060	CONTINUOUS	30465	-0.00561997	-0.0167372	0.00549723	0.321771	0.879175	LINEAR	100000	UK Biobank Assessment Centre	100003	Imaging	100	Brain MRI	134
Diagnoses - secondary ICD10: K63.9 Disease of intestine, unspecified	41204#K639	CAT-MUL	32238/17(32255)	0.24057	-0.233812	0.719937	0.322572	0.879175	LOGISTIC-BINARY	100091	Health-related outcomes	2000	Hospital inpatient	2002	Summary Diagnoses	2002
Diagnoses - main ICD10: M79.65 Pain in limb (Pelvic region and thigh)	41202#M7965	CAT-MUL	32236/19(32255)	-0.22699	-0.678549	0.222313	0.323046	0.879175	LOGISTIC-BINARY	100091	Health-related outcomes	2000	Hospital inpatient	2002	Summary Diagnoses	2002
Weighted-mean OD in tract superior thalamic radiation (right)	25701	CONTINUOUS	30465	-0.00515925	-0.0153952	0.00507672	0.323199	0.879175	LINEAR	100000	UK Biobank Assessment Centre	100003	Imaging	100	Brain MRI	135
90th percentile of z-statistic (in group-defined mask) for shapes activation	25762	CONTINUOUS	26909	0.00590865	-0.00582089	0.0176382	0.323476	0.879175	LINEAR	100000	UK Biobank Assessment Centre	100003	Imaging	100	Brain MRI	106
Diagnoses - main ICD10: M20.4 Other hammer toe(s) (acquired)	41202#M204	CAT-MUL	32208/47(32255)	0.143678	-0.142069	0.429266	0.324098	0.879175	LOGISTIC-BINARY	100091	Health-related outcomes	2000	Hospital inpatient	2002	Summary Diagnoses	2002
Diagnoses - main ICD10: O68.2 Labour and delivery complicated by foetal heart rate anomaly with meconium in amniotic fluid	41202#O682	CAT-MUL	32229/26(32255)	-0.196007	-0.586714	0.1928	0.32418	0.879175	LOGISTIC-BINARY	100091	Health-related outcomes	2000	Hospital inpatient	2002	Summary Diagnoses	2002
Diagnoses - main ICD10: N92.3 Ovulation bleeding	41202#N923	CAT-MUL	32191/64(32255)	-0.123452	-0.369323	0.122073	0.324769	0.879175	LOGISTIC-BINARY	100091	Health-related outcomes	2000	Hospital inpatient	2002	Summary Diagnoses	2002
Weighted-mean L1 in tract forceps minor	25580	CONTINUOUS	30465	0.00526521	-0.00522992	0.0157603	0.32546	0.879175	LINEAR	100000	UK Biobank Assessment Centre	100003	Imaging	100	Brain MRI	135
Weighted-mean FA in tract inferior longitudinal fasciculus (left)	25502	CONTINUOUS	30465	-0.00535253	-0.0160217	0.00531666	0.32546	0.879175	LINEAR	100000	UK Biobank Assessment Centre	100003	Imaging	100	Brain MRI	135
Diagnoses - main ICD10: H25.9 Senile cataract, unspecified	41202#H259	CAT-MUL	32141/114(32255)	0.0923837	-0.0918761	0.276729	0.325811	0.879175	LOGISTIC-BINARY	100091	Health-related outcomes	2000	Hospital inpatient	2002	Summary Diagnoses	2002
Diagnoses - main ICD10: M23.36 Other meniscus derangements (Other and unspecified lateral meniscus)	41202#M2336	CAT-MUL	32232/23(32255)	0.204269	-0.204052	0.611268	0.326097	0.879175	LOGISTIC-BINARY	100091	Health-related outcomes	2000	Hospital inpatient	2002	Summary Diagnoses	2002
Diagnoses - secondary ICD10: G55.1 Nerve root and plexus compressions in intervertebral disk disorders	41204#G551	CAT-MUL	32013/242(32255)	-0.0632082	-0.189605	0.0631072	0.326845	0.879175	LOGISTIC-BINARY	100091	Health-related outcomes	2000	Hospital inpatient	2002	Summary Diagnoses	2002
Weighted-mean ICVF in tract medial lemniscus (left)	25667	CONTINUOUS	30465	-0.00498882	-0.0149672	0.00498957	0.32712	0.879175	LINEAR	100000	UK Biobank Assessment Centre	100003	Imaging	100	Brain MRI	135
Diagnoses - main ICD10: N41.1 Chronic prostatitis	41202#N411	CAT-MUL	32211/44(32255)	-0.146995	-0.441065	0.147133	0.327145	0.879175	LOGISTIC-BINARY	100091	Health-related outcomes	2000	Hospital inpatient	2002	Summary Diagnoses	2002
Diagnoses - secondary ICD10: L71.9 Rosacea, unspecified	41204#L719	CAT-MUL	32242/13(32255)	0.272485	-0.27442	0.816834	0.327284	0.879175	LOGISTIC-BINARY	100091	Health-related outcomes	2000	Hospital inpatient	2002	Summary Diagnoses	2002
Mean FA in superior cerebellar peduncle on FA skeleton (left)	25069	CONTINUOUS	30465	0.00540999	-0.00542471	0.0162447	0.327741	0.879175	LINEAR	100000	UK Biobank Assessment Centre	100003	Imaging	100	Brain MRI	134
Diagnoses - secondary ICD10: K22.9 Disease of oesophagus, unspecified	41204#K229	CAT-MUL	32241/14(32255)	0.259943	-0.26145	0.781041	0.327842	0.879175	LOGISTIC-BINARY	100091	Health-related outcomes	2000	Hospital inpatient	2002	Summary Diagnoses	2002
Diagnoses - secondary ICD10: J32.9 Chronic sinusitis, unspecified	41204#J329	CAT-MUL	32179/76(32255)	0.11273	-0.113057	0.338644	0.327932	0.879175	LOGISTIC-BINARY	100091	Health-related outcomes	2000	Hospital inpatient	2002	Summary Diagnoses	2002
Weighted-mean FA in tract medial lemniscus (right)	25506	CONTINUOUS	30465	-0.00545629	-0.0163919	0.00547937	0.328105	0.879175	LINEAR	100000	UK Biobank Assessment Centre	100003	Imaging	100	Brain MRI	135
Diagnoses - secondary ICD10: N43.3 Hydrocele, unspecified	41204#N433	CAT-MUL	32239/16(32255)	0.247464	-0.248821	0.745639	0.328868	0.879175	LOGISTIC-BINARY	100091	Health-related outcomes	2000	Hospital inpatient	2002	Summary Diagnoses	2002
Mean OD in cerebral peduncle on FA skeleton (left)	25407	CONTINUOUS	30465	0.00531478	-0.00535476	0.0159843	0.328899	0.879175	LINEAR	100000	UK Biobank Assessment Centre	100003	Imaging	100	Brain MRI	134
Diagnoses - main ICD10: D24 Benign neoplasm of breast	41202#D24	CAT-MUL	32152/103(32255)	-0.097251	-0.292744	0.0979405	0.329182	0.879175	LOGISTIC-BINARY	100091	Health-related outcomes	2000	Hospital inpatient	2002	Summary Diagnoses	2002
Diagnoses - secondary ICD10: O30.0 Twin pregnancy	41204#O300	CAT-MUL	32240/15(32255)	0.25736	-0.258086	0.776734	0.329469	0.879175	LOGISTIC-BINARY	100091	Health-related outcomes	2000	Hospital inpatient	2002	Summary Diagnoses	2002
Diagnoses - main ICD10: N75.0 Cyst of Bartholin's gland	41202#N750	CAT-MUL	32227/28(32255)	0.184264	-0.188493	0.552999	0.330077	0.879175	LOGISTIC-BINARY	100091	Health-related outcomes	2000	Hospital inpatient	2002	Summary Diagnoses	2002
Diagnoses - main ICD10: H50.9 Strabismus, unspecified	41202#H509	CAT-MUL	32241/14(32255)	0.260093	-0.264902	0.783471	0.33047	0.879175	LOGISTIC-BINARY	100091	Health-related outcomes	2000	Hospital inpatient	2002	Summary Diagnoses	2002
Mean L2 in superior fronto-occipital fasciculus on FA skeleton (left)	25291	CONTINUOUS	30465	0.00492897	-0.00500939	0.0148673	0.331013	0.879175	LINEAR	100000	UK Biobank Assessment Centre	100003	Imaging	100	Brain MRI	134
External causes - ICD10: W26.0 Home	41201#W260	CAT-MUL	32233/22(32255)	-0.206453	-0.622629	0.210022	0.331024	0.879175	LOGISTIC-BINARY	100091	Health-related outcomes	2000	Hospital inpatient	2002	Summary Diagnoses	2002
Diagnoses - secondary ICD10: L98.9 Disorder of skin and subcutaneous tissue, unspecified	41204#L989	CAT-MUL	32212/43(32255)	-0.148393	-0.448229	0.150604	0.331289	0.879175	LOGISTIC-BINARY	100091	Health-related outcomes	2000	Hospital inpatient	2002	Summary Diagnoses	2002
Diagnoses - secondary ICD10: M24.16 Other articular cartilage disorders (Lower leg)	41204#M2416	CAT-MUL	32222/33(32255)	-0.169352	-0.511258	0.1722	0.331363	0.879175	LOGISTIC-BINARY	100091	Health-related outcomes	2000	Hospital inpatient	2002	Summary Diagnoses	2002
Diagnoses - main ICD10: N39.8 Other specified disorders of urinary system	41202#N398	CAT-MUL	32238/17(32255)	0.236922	-0.241471	0.715117	0.331589	0.879175	LOGISTIC-BINARY	100091	Health-related outcomes	2000	Hospital inpatient	2002	Summary Diagnoses	2002
Diagnoses - main ICD10: K81.9 Cholecystitis, unspecified	41202#K819	CAT-MUL	32221/34(32255)	0.166393	-0.170205	0.50207	0.331798	0.879175	LOGISTIC-BINARY	100091	Health-related outcomes	2000	Hospital inpatient	2002	Summary Diagnoses	2002
Loneliness, isolation	2020	CAT-SIN	27328/4597(31925)	0.0155798	-0.0158852	0.0470465	0.331804	0.879175	LOGISTIC-BINARY	100000	UK Biobank Assessment Centre	100025	Touchscreen	100059	Psychosocial factors	100060
Diagnoses - secondary ICD10: Z95.8 Presence of other cardiac and vascular implants and grafts	41204#Z958	CAT-MUL	32209/46(32255)	0.14241	-0.14558	0.430733	0.332577	0.879175	LOGISTIC-BINARY	100091	Health-related outcomes	2000	Hospital inpatient	2002	Summary Diagnoses	2002
Diagnoses - main ICD10: H26.4 After-cataract	41202#H264	CAT-MUL	32159/96(32255)	0.0984888	-0.100901	0.297993	0.333022	0.879175	LOGISTIC-BINARY	100091	Health-related outcomes	2000	Hospital inpatient	2002	Summary Diagnoses	2002
Diagnoses - main ICD10: N94.8 Other specified conditions associated with female genital organs and menstrual cycle	41202#N948	CAT-MUL	32208/47(32255)	-0.142633	-0.432176	0.146312	0.333875	0.879175	LOGISTIC-BINARY	100091	Health-related outcomes	2000	Hospital inpatient	2002	Summary Diagnoses	2002
Weighted-mean ICVF in tract middle cerebellar peduncle	25666	CONTINUOUS	30465	-0.00494325	-0.0149697	0.00508315	0.333878	0.879175	LINEAR	100000	UK Biobank Assessment Centre	100003	Imaging	100	Brain MRI	135
Operation code: nasolacrimal / tear duct surgery	20004#1592	CAT-MUL	32239/16(32255)	0.241053	-0.248399	0.731329	0.334331	0.879175	LOGISTIC-BINARY	100000	UK Biobank Assessment Centre	100071	Verbal interview	100076	Operations	100076
Mean MD in external capsule on FA skeleton (right)	25136	CONTINUOUS	30465	0.00499696	-0.00515204	0.015146	0.334529	0.879175	LINEAR	100000	UK Biobank Assessment Centre	100003	Imaging	100	Brain MRI	134
Height	12144	INTEGER	32255	0.00371113	-0.00382732	0.0112496	0.334595	0.879175	LINEAR	100000	UK Biobank Assessment Centre	100006	Physical measures	100008	Anthropometry	100010
Leisure/social activities	6160#100	CAT-MUL	23379/8840(32219)	0.0120928	-0.0124862	0.0366739	0.334903	0.879175	LOGISTIC-BINARY	100000	UK Biobank Assessment Centre	100025	Touchscreen	100059	Psychosocial factors	100061
Diagnoses - secondary ICD10: O42.0 Premature rupture of membranes, onset of labour within 24 hours	41204#O420	CAT-MUL	32232/23(32255)	0.204251	-0.213523	0.617725	0.335296	0.879175	LOGISTIC-BINARY	100091	Health-related outcomes	2000	Hospital inpatient	2002	Summary Diagnoses	2002
Operation code: ureteric surgery	20004#1199	CAT-MUL	32221/34(32255)	0.165966	-0.171883	0.503961	0.335617	0.879175	LOGISTIC-BINARY	100000	UK Biobank Assessment Centre	100071	Verbal interview	100076	Operations	100076
Work/job satisfaction	4537	CAT-SIN	8268	0.0201345	-0.0209316	0.0612006	0.336592	0.879175	ORDERED-LOGISTIC	100000	UK Biobank Assessment Centre	100025	Touchscreen	100059	Psychosocial factors	100060
Diagnoses - secondary ICD10: H40.0 Glaucoma suspect	41204#H400	CAT-MUL	32215/40(32255)	0.151267	-0.157387	0.460031	0.336721	0.879175	LOGISTIC-BINARY	100091	Health-related outcomes	2000	Hospital inpatient	2002	Summary Diagnoses	2002
Diagnoses - secondary ICD10: I78.1 Naevus, nonneoplastic	41204#I781	CAT-MUL	32234/21(32255)	0.209597	-0.217983	0.637964	0.336967	0.879175	LOGISTIC-BINARY	100091	Health-related outcomes	2000	Hospital inpatient	2002	Summary Diagnoses	2002
Diagnoses - main ICD10: M79.86 Other specified soft tissue disorders (Lower leg)	41202#M7986	CAT-MUL	32149/106(32255)	0.0931911	-0.0970629	0.283536	0.337106	0.879175	LOGISTIC-BINARY	100091	Health-related outcomes	2000	Hospital inpatient	2002	Summary Diagnoses	2002
Volume of grey matter in Planum Temporale (left)	25872	CONTINUOUS	32255	-0.00481392	-0.0146467	0.00501885	0.337267	0.879175	LINEAR	1101	UK Biobank Assessment Centre		Imaging		Imaging	1101
Diagnoses - secondary ICD10: K57.9 Diverticular disease of intestine, part unspecified, without perforation or abscess	41204#K579	CAT-MUL	32022/233(32255)	0.0630885	-0.0658006	0.192031	0.337424	0.879175	LOGISTIC-BINARY	100091	Health-related outcomes	2000	Hospital inpatient	2002	Summary Diagnoses	2002
External causes - ICD10: W11.0 Home	41201#W110	CAT-MUL	32219/36(32255)	-0.161143	-0.490646	0.168189	0.337541	0.879175	LOGISTIC-BINARY	100091	Health-related outcomes	2000	Hospital inpatient	2002	Summary Diagnoses	2002
Diagnoses - main ICD10: E21.0 Primary hyperparathyroidism	41202#E210	CAT-MUL	32230/25(32255)	-0.191171	-0.582231	0.199317	0.337564	0.879175	LOGISTIC-BINARY	100091	Health-related outcomes	2000	Hospital inpatient	2002	Summary Diagnoses	2002
Volume of grey matter in Parahippocampal Gyrus, anterior division (left)	25848	CONTINUOUS	32255	0.00475858	-0.00498283	0.0145	0.338343	0.879175	LINEAR	1101	UK Biobank Assessment Centre		Imaging		Imaging	1101
Volume of grey matter in Lateral Occipital Cortex, superior division (left)	25824	CONTINUOUS	32255	0.00500184	-0.00523943	0.0152431	0.338432	0.879175	LINEAR	1101	UK Biobank Assessment Centre		Imaging		Imaging	1101
Diagnoses - main ICD10: M43.16 Spondylolisthesis (Lumbar region)	41202#M4316	CAT-MUL	32241/14(32255)	-0.258033	-0.786696	0.270708	0.33858	0.879175	LOGISTIC-BINARY	100091	Health-related outcomes	2000	Hospital inpatient	2002	Summary Diagnoses	2002
Operation code: ercp/endoscopic retrograde cholangiopancreatogram	20004#1518	CAT-MUL	32231/24(32255)	0.195242	-0.204701	0.595362	0.338874	0.879175	LOGISTIC-BINARY	100000	UK Biobank Assessment Centre	100071	Verbal interview	100076	Operations	100076
Diagnoses - main ICD10: I48.0 Paroxysmal atrial fibrillation	41202#I480	CAT-MUL	32232/23(32255)	-0.198161	-0.604459	0.20835	0.338903	0.879175	LOGISTIC-BINARY	100091	Health-related outcomes	2000	Hospital inpatient	2002	Summary Diagnoses	2002
Operation code: gynaecological surgery	20004#1354	CAT-MUL	32073/182(32255)	-0.0716348	-0.218645	0.0751074	0.339096	0.879175	LOGISTIC-BINARY	100000	UK Biobank Assessment Centre	100071	Verbal interview	100076	Operations	100076
Diagnoses - main ICD10: M20.2 Hallux rigidus	41202#M202	CAT-MUL	32191/64(32255)	0.119944	-0.126155	0.365977	0.339342	0.879175	LOGISTIC-BINARY	100091	Health-related outcomes	2000	Hospital inpatient	2002	Summary Diagnoses	2002
Diagnoses - secondary ICD10: L72.0 Epidermal cyst	41204#L720	CAT-MUL	32233/22(32255)	0.203818	-0.214307	0.622378	0.339461	0.879175	LOGISTIC-BINARY	100091	Health-related outcomes	2000	Hospital inpatient	2002	Summary Diagnoses	2002
Volume of grey matter in Supramarginal Gyrus, posterior division (right)	25821	CONTINUOUS	32255	-0.00508405	-0.015521	0.00535288	0.339698	0.879175	LINEAR	1101	UK Biobank Assessment Centre		Imaging		Imaging	1101
Diagnoses - main ICD10: R19.5 Other fecal abnormalities	41202#R195	CAT-MUL	32184/71(32255)	-0.113516	-0.34661	0.119532	0.33973	0.879175	LOGISTIC-BINARY	100091	Health-related outcomes	2000	Hospital inpatient	2002	Summary Diagnoses	2002
Volume of grey matter in Precuneous Cortex (left)	25842	CONTINUOUS	32255	-0.00481657	-0.0147109	0.00507772	0.340014	0.879175	LINEAR	1101	UK Biobank Assessment Centre		Imaging		Imaging	1101
Diagnoses - main ICD10: L72.8 Other follicular cysts of skin and subcutaneous tissue	41202#L728	CAT-MUL	32244/11(32255)	-0.285471	-0.87091	0.303213	0.3401	0.879175	LOGISTIC-BINARY	100091	Health-related outcomes	2000	Hospital inpatient	2002	Summary Diagnoses	2002
Diagnoses - main ICD10: N35.9 Urethral stricture, unspecified	41202#N359	CAT-MUL	32079/176(32255)	0.07186	-0.0759133	0.219666	0.340556	0.879175	LOGISTIC-BINARY	100091	Health-related outcomes	2000	Hospital inpatient	2002	Summary Diagnoses	2002
Mean MO in cingulum cingulate gyrus on FA skeleton (left)	25187	CONTINUOUS	30465	0.00525327	-0.00555307	0.0160596	0.340683	0.879175	LINEAR	100000	UK Biobank Assessment Centre	100003	Imaging	100	Brain MRI	134
Diagnoses - main ICD10: O30.0 Twin pregnancy	41202#O300	CAT-MUL	32242/13(32255)	-0.271309	-0.831133	0.284477	0.34102	0.879175	LOGISTIC-BINARY	100091	Health-related outcomes	2000	Hospital inpatient	2002	Summary Diagnoses	2002
Weighted-mean OD in tract inferior fronto-occipital fasciculus (right)	25690	CONTINUOUS	30465	0.00531428	-0.00562755	0.0162561	0.341124	0.879175	LINEAR	100000	UK Biobank Assessment Centre	100003	Imaging	100	Brain MRI	135
Values wanted	23321	INTEGER	21014	0.01303	-0.0138016	0.0398616	0.3412	0.879175	ORDERED-LOGISTIC	100000	UK Biobank Assessment Centre	100026	Cognitive function	502	Symbol digit substitution	502
Diagnoses - secondary ICD10: K40.9 Unilateral or unspecified inguinal hernia, without obstruction or gangrene	41204#K409	CAT-MUL	32213/42(32255)	-0.145322	-0.444559	0.154289	0.341281	0.879175	LOGISTIC-BINARY	100091	Health-related outcomes	2000	Hospital inpatient	2002	Summary Diagnoses	2002
Diagnoses - secondary ICD10: Z86.2 Personal history of diseases of the blood and blood-forming organs and certain disorders involving the immune mechanism	41204#Z862	CAT-MUL	32236/19(32255)	0.216671	-0.231042	0.662031	0.341351	0.879175	LOGISTIC-BINARY	100091	Health-related outcomes	2000	Hospital inpatient	2002	Summary Diagnoses	2002
Mean MO in retrolenticular part of internal capsule on FA skeleton (left)	25173	CONTINUOUS	30465	0.00536761	-0.00569366	0.0164289	0.341544	0.879175	LINEAR	100000	UK Biobank Assessment Centre	100003	Imaging	100	Brain MRI	134
Mean ISOVF in pontine crossing tract on FA skeleton	25441	CONTINUOUS	30465	0.00537623	-0.00571183	0.0164643	0.341937	0.879175	LINEAR	100000	UK Biobank Assessment Centre	100003	Imaging	100	Brain MRI	134
Mean FA in tapetum on FA skeleton (right)	25102	CONTINUOUS	30465	-0.00519251	-0.015902	0.00551694	0.341951	0.879175	LINEAR	100000	UK Biobank Assessment Centre	100003	Imaging	100	Brain MRI	134
Diagnoses - main ICD10: K42.9 Umbilical hernia without obstruction or gangrene	41202#K429	CAT-MUL	32081/174(32255)	-0.0717465	-0.219796	0.0763003	0.342124	0.879175	LOGISTIC-BINARY	100091	Health-related outcomes	2000	Hospital inpatient	2002	Summary Diagnoses	2002
Diagnoses - main ICD10: N81.9 Female genital prolapse, unspecified	41202#N819	CAT-MUL	32245/10(32255)	0.309753	-0.329602	0.948655	0.342231	0.879175	LOGISTIC-BINARY	100091	Health-related outcomes	2000	Hospital inpatient	2002	Summary Diagnoses	2002
Diagnoses - secondary ICD10: M48.07 Spinal stenosis (Lumbosacral region)	41204#M4807	CAT-MUL	32244/11(32255)	0.286824	-0.3091	0.874768	0.342807	0.879175	LOGISTIC-BINARY	100091	Health-related outcomes	2000	Hospital inpatient	2002	Summary Diagnoses	2002
Operation code: percutaneous/open kidney stone surgery/lithotripsy	20004#1197	CAT-MUL	32117/138(32255)	0.0805523	-0.0859208	0.247084	0.342978	0.879175	LOGISTIC-BINARY	100000	UK Biobank Assessment Centre	100071	Verbal interview	100076	Operations	100076
Diagnoses - secondary ICD10: R32 Unspecified urinary incontinence	41204#R32	CAT-MUL	32189/66(32255)	-0.117018	-0.359245	0.125085	0.343555	0.879175	LOGISTIC-BINARY	100091	Health-related outcomes	2000	Hospital inpatient	2002	Summary Diagnoses	2002
Diagnoses - main ICD10: K92.0 Haematemesis	41202#K920	CAT-MUL	32218/37(32255)	0.154836	-0.166367	0.475532	0.344302	0.879175	LOGISTIC-BINARY	100091	Health-related outcomes	2000	Hospital inpatient	2002	Summary Diagnoses	2002
Mean OD in cingulum hippocampus on FA skeleton (left)	25429	CONTINUOUS	30465	-0.00501346	-0.0154081	0.00538115	0.344486	0.879175	LINEAR	100000	UK Biobank Assessment Centre	100003	Imaging	100	Brain MRI	134
Operation code: myomectomy/fibroids removed	20004#1509	CAT-MUL	32106/149(32255)	-0.0781669	-0.240424	0.083764	0.344546	0.879175	LOGISTIC-BINARY	100000	UK Biobank Assessment Centre	100071	Verbal interview	100076	Operations	100076
Operation code: cholecystectomy/gall bladder removal	20004#1455	CAT-MUL	31425/830(32255)	0.0334427	-0.0359467	0.102822	0.344797	0.879175	LOGISTIC-BINARY	100000	UK Biobank Assessment Centre	100071	Verbal interview	100076	Operations	100076
Mean ICVF in middle cerebellar peduncle on FA skeleton	25344	CONTINUOUS	30465	-0.00516319	-0.0158843	0.00555796	0.345211	0.879175	LINEAR	100000	UK Biobank Assessment Centre	100003	Imaging	100	Brain MRI	134
Diagnoses - main ICD10: N90.4 Leukoplakia of vulva	41202#N904	CAT-MUL	32241/14(32255)	0.261217	-0.282494	0.804846	0.345417	0.879175	LOGISTIC-BINARY	100091	Health-related outcomes	2000	Hospital inpatient	2002	Summary Diagnoses	2002
Diagnoses - main ICD10: H25.1 Senile nuclear cataract	41202#H251	CAT-MUL	31911/344(32255)	-0.0511036	-0.157333	0.0550672	0.345563	0.879175	LOGISTIC-BINARY	100091	Health-related outcomes	2000	Hospital inpatient	2002	Summary Diagnoses	2002
Diagnoses - secondary ICD10: Z80.5 Family history of malignant neoplasm of urinary tract	41204#Z805	CAT-MUL	32241/14(32255)	0.251533	-0.272266	0.772851	0.345569	0.879175	LOGISTIC-BINARY	100091	Health-related outcomes	2000	Hospital inpatient	2002	Summary Diagnoses	2002
Operation code: shoulder surgery	20004#1499	CAT-MUL	31894/361(32255)	-0.049976	-0.153866	0.05391	0.345723	0.879175	LOGISTIC-BINARY	100000	UK Biobank Assessment Centre	100071	Verbal interview	100076	Operations	100076
Item selected for each puzzle: 7	6332#7	CAT-MUL	3335/17648(20983)	-0.0178649	-0.055014	0.019284	0.345893	0.879175	LOGISTIC-BINARY	100000	UK Biobank Assessment Centre	100026	Cognitive function	501	Matrix pattern completion	501
Interval between previous point and current one in numeric path (trail #1)	20149	INTEGER	16366	-0.00701187	-0.0216014	0.00757771	0.346184	0.879175	LINEAR	100089	Online follow-up	116	Cognitive function online	121	Trail making	121
Weighted-mean MO in tract anterior thalamic radiation (left)	25544	CONTINUOUS	30465	0.00536408	-0.0058009	0.0165291	0.346365	0.879175	LINEAR	100000	UK Biobank Assessment Centre	100003	Imaging	100	Brain MRI	135
Diagnoses - main ICD10: M75.1 Rotator cuff syndrome	41202#M751	CAT-MUL	32070/185(32255)	-0.0695341	-0.214328	0.0752523	0.346537	0.879175	LOGISTIC-BINARY	100091	Health-related outcomes	2000	Hospital inpatient	2002	Summary Diagnoses	2002
Diagnoses - secondary ICD10: M65.9 Synovitis and tenosynovitis, unspecified	41204#M659	CAT-MUL	32235/20(32255)	0.211997	-0.23004	0.653224	0.346549	0.879175	LOGISTIC-BINARY	100091	Health-related outcomes	2000	Hospital inpatient	2002	Summary Diagnoses	2002
Diagnoses - main ICD10: K13.7 Other and unspecified lesions of oral mucosa	41202#K137	CAT-MUL	32101/154(32255)	-0.0756623	-0.233296	0.081953	0.346767	0.879175	LOGISTIC-BINARY	100091	Health-related outcomes	2000	Hospital inpatient	2002	Summary Diagnoses	2002
Diagnoses - secondary ICD10: R29.8 Other and unspecified symptoms and signs involving the nervous and musculoskeletal systems	41204#R298	CAT-MUL	32226/29(32255)	-0.176172	-0.54344	0.190959	0.347089	0.879175	LOGISTIC-BINARY	100091	Health-related outcomes	2000	Hospital inpatient	2002	Summary Diagnoses	2002
Diagnoses - main ICD10: K83.1 Obstruction of bile duct	41202#K831	CAT-MUL	32237/18(32255)	0.220493	-0.238471	0.681296	0.347182	0.879175	LOGISTIC-BINARY	100091	Health-related outcomes	2000	Hospital inpatient	2002	Summary Diagnoses	2002
Diagnoses - secondary ICD10: B97.7 Papillomavirus as the cause of diseases classified to other chapters	41204#B977	CAT-MUL	32235/20(32255)	0.210564	-0.229697	0.649282	0.347602	0.879487	LOGISTIC-BINARY	100091	Health-related outcomes	2000	Hospital inpatient	2002	Summary Diagnoses	2002
Diagnoses - secondary ICD10: K01.1 Impacted teeth	41204#K011	CAT-MUL	32240/15(32255)	-0.240984	-0.744453	0.261667	0.347843	0.879487	LOGISTIC-BINARY	100091	Health-related outcomes	2000	Hospital inpatient	2002	Summary Diagnoses	2002
Diagnoses - secondary ICD10: B96.2 Escherichia coli [E. coli] as the cause of diseases classified to other chapters	41204#B962	CAT-MUL	32169/86(32255)	0.101015	-0.110152	0.311941	0.348161	0.879487	LOGISTIC-BINARY	100091	Health-related outcomes	2000	Hospital inpatient	2002	Summary Diagnoses	2002
Diagnoses - main ICD10: K83.8 Other specified diseases of biliary tract	41202#K838	CAT-MUL	32244/11(32255)	-0.281246	-0.876419	0.300949	0.349015	0.879487	LOGISTIC-BINARY	100091	Health-related outcomes	2000	Hospital inpatient	2002	Summary Diagnoses	2002
Diagnoses - secondary ICD10: J98.1 Pulmonary collapse	41204#J981	CAT-MUL	32195/60(32255)	0.120781	-0.132356	0.374062	0.349718	0.879487	LOGISTIC-BINARY	100091	Health-related outcomes	2000	Hospital inpatient	2002	Summary Diagnoses	2002
Diagnoses - secondary ICD10: M47.96 Spondylosis, unspecified (Lumbar region)	41204#M4796	CAT-MUL	32242/13(32255)	-0.260102	-0.803958	0.286964	0.349867	0.879487	LOGISTIC-BINARY	100091	Health-related outcomes	2000	Hospital inpatient	2002	Summary Diagnoses	2002
Operation code: nephrectomy/kidney removed	20004#1487	CAT-MUL	32227/28(32255)	0.176227	-0.192902	0.546689	0.350081	0.879487	LOGISTIC-BINARY	100000	UK Biobank Assessment Centre	100071	Verbal interview	100076	Operations	100076
Volume of grey matter in VIIIa Cerebellum (right)	25911	CONTINUOUS	32255	-0.00456441	-0.0141386	0.00500977	0.350088	0.879487	LINEAR	1101	UK Biobank Assessment Centre		Imaging		Imaging	1101
Diagnoses - main ICD10: N32.9 Bladder disorder, unspecified	41202#N329	CAT-MUL	32217/38(32255)	0.15046	-0.165316	0.466595	0.350515	0.879487	LOGISTIC-BINARY	100091	Health-related outcomes	2000	Hospital inpatient	2002	Summary Diagnoses	2002
Diagnoses - secondary ICD10: M23.8 Other internal derangements of knee	41204#M238	CAT-MUL	32212/43(32255)	0.143983	-0.158896	0.446365	0.35111	0.879487	LOGISTIC-BINARY	100091	Health-related outcomes	2000	Hospital inpatient	2002	Summary Diagnoses	2002
Weighted-mean MD in tract forceps major	25525	CONTINUOUS	30465	0.00517243	-0.00570017	0.016045	0.35111	0.879487	LINEAR	100000	UK Biobank Assessment Centre	100003	Imaging	100	Brain MRI	135
Diagnoses - main ICD10: S61.1 Open wound of finger(s) with damage to nail	41202#S611	CAT-MUL	32224/31(32255)	-0.168975	-0.524399	0.186561	0.351377	0.879487	LOGISTIC-BINARY	100091	Health-related outcomes	2000	Hospital inpatient	2002	Summary Diagnoses	2002
Operation code: lower limb surgery	20004#1495	CAT-MUL	32145/110(32255)	-0.0886141	-0.275068	0.0979538	0.351712	0.879487	LOGISTIC-BINARY	100000	UK Biobank Assessment Centre	100071	Verbal interview	100076	Operations	100076
Mean L2 in uncinate fasciculus on FA skeleton (left)	25293	CONTINUOUS	30465	-0.0050033	-0.0155338	0.0055272	0.351724	0.879487	LINEAR	100000	UK Biobank Assessment Centre	100003	Imaging	100	Brain MRI	134
Diagnoses - main ICD10: M25.55 Pain in joint (Pelvic region and thigh)	41202#M2555	CAT-MUL	32207/48(32255)	-0.134674	-0.418871	0.14848	0.352129	0.879487	LOGISTIC-BINARY	100091	Health-related outcomes	2000	Hospital inpatient	2002	Summary Diagnoses	2002
Diagnoses - main ICD10: S82.30 Fracture of lower end of tibia (closed)	41202#S8230	CAT-MUL	32237/18(32255)	-0.216939	-0.674169	0.239912	0.352289	0.879487	LOGISTIC-BINARY	100091	Health-related outcomes	2000	Hospital inpatient	2002	Summary Diagnoses	2002
Diagnoses - secondary ICD10: M25.78 Osteophyte (Other)	41204#M2578	CAT-MUL	32242/13(32255)	-0.258597	-0.805776	0.285999	0.352547	0.879487	LOGISTIC-BINARY	100091	Health-related outcomes	2000	Hospital inpatient	2002	Summary Diagnoses	2002
Diagnoses - main ICD10: K59.1 Functional diarrhoea	41202#K591	CAT-MUL	32244/11(32255)	0.284562	-0.31515	0.884363	0.352836	0.879487	LOGISTIC-BINARY	100091	Health-related outcomes	2000	Hospital inpatient	2002	Summary Diagnoses	2002
Operation code: ovarian/tubal surgery	20004#1505	CAT-MUL	32166/89(32255)	0.0986009	-0.109764	0.306488	0.353084	0.879487	LOGISTIC-BINARY	100000	UK Biobank Assessment Centre	100071	Verbal interview	100076	Operations	100076
Diagnoses - main ICD10: M19.01 Primary arthrosis of other joints (Shoulder region)	41202#M1901	CAT-MUL	32244/11(32255)	-0.282784	-0.883507	0.310188	0.353248	0.879487	LOGISTIC-BINARY	100091	Health-related outcomes	2000	Hospital inpatient	2002	Summary Diagnoses	2002
Diagnoses - secondary ICD10: D69.6 Thrombocytopenia, unspecified	41204#D696	CAT-MUL	32211/44(32255)	-0.139933	-0.435737	0.15535	0.353348	0.879487	LOGISTIC-BINARY	100091	Health-related outcomes	2000	Hospital inpatient	2002	Summary Diagnoses	2002
External causes - ICD10: W13.9 Unspecified place	41201#W139	CAT-MUL	32245/10(32255)	-0.29893	-0.936924	0.328883	0.353816	0.879487	LOGISTIC-BINARY	100091	Health-related outcomes	2000	Hospital inpatient	2002	Summary Diagnoses	2002
Mean L3 in cerebral peduncle on FA skeleton (left)	25311	CONTINUOUS	30465	-0.00501615	-0.0156209	0.00558862	0.353873	0.879487	LINEAR	100000	UK Biobank Assessment Centre	100003	Imaging	100	Brain MRI	134
Operation code: other arterial surgery/revascularisation procedures	20004#1071	CAT-MUL	32245/10(32255)	-0.290514	-0.902196	0.327114	0.354105	0.879487	LOGISTIC-BINARY	100000	UK Biobank Assessment Centre	100071	Verbal interview	100076	Operations	100076
Diagnoses - main ICD10: D23.6 Skin of upper limb, including shoulder	41202#D236	CAT-MUL	32215/40(32255)	0.145811	-0.163217	0.453794	0.354287	0.879487	LOGISTIC-BINARY	100091	Health-related outcomes	2000	Hospital inpatient	2002	Summary Diagnoses	2002
Mean MO in posterior limb of internal capsule on FA skeleton (left)	25171	CONTINUOUS	30465	-0.00516285	-0.0161037	0.005778	0.355015	0.879487	LINEAR	100000	UK Biobank Assessment Centre	100003	Imaging	100	Brain MRI	134
Mean OD in cerebral peduncle on FA skeleton (right)	25406	CONTINUOUS	30465	0.00498524	-0.00557959	0.0155501	0.355032	0.879487	LINEAR	100000	UK Biobank Assessment Centre	100003	Imaging	100	Brain MRI	134
Leisure/social activities: Pub or social club	6160#2	CAT-MUL	23789/8430(32219)	-0.0119441	-0.0372613	0.0133689	0.355084	0.879487	LOGISTIC-BINARY	100000	UK Biobank Assessment Centre	100025	Touchscreen	100059	Psychosocial factors	100061
Diagnoses - main ICD10: H11.9 Disorder of conjunctiva, unspecified	41202#H119	CAT-MUL	32244/11(32255)	0.278157	-0.31096	0.869112	0.355309	0.879487	LOGISTIC-BINARY	100091	Health-related outcomes	2000	Hospital inpatient	2002	Summary Diagnoses	2002
Operation code: tonsillectomy +/- adenoids	20004#1478	CAT-MUL	26892/5363(32255)	0.0138554	-0.0155929	0.0433052	0.356441	0.881072	LOGISTIC-BINARY	100000	UK Biobank Assessment Centre	100071	Verbal interview	100076	Operations	100076
Volume of grey matter in Frontal Orbital Cortex (right)	25847	CONTINUOUS	32255	-0.00450399	-0.0140785	0.0050705	0.356518	0.881072	LINEAR	1101	UK Biobank Assessment Centre		Imaging		Imaging	1101
Diagnoses - main ICD10: J45.9 Asthma, unspecified	41202#J459	CAT-MUL	32145/110(32255)	-0.0881612	-0.275753	0.0991189	0.356576	0.881072	LOGISTIC-BINARY	100091	Health-related outcomes	2000	Hospital inpatient	2002	Summary Diagnoses	2002
Weighted-mean MO in tract inferior longitudinal fasciculus (left)	25556	CONTINUOUS	30465	-0.0051075	-0.0159733	0.00575825	0.356887	0.881072	LINEAR	100000	UK Biobank Assessment Centre	100003	Imaging	100	Brain MRI	135
External causes - ICD10: V18.4 Driver injured in traffic accident	41201#V184	CAT-MUL	32204/51(32255)	-0.130161	-0.407548	0.147028	0.357481	0.881072	LOGISTIC-BINARY	100091	Health-related outcomes	2000	Hospital inpatient	2002	Summary Diagnoses	2002
External causes - ICD10: W26.9 Unspecified place	41201#W269	CAT-MUL	32241/14(32255)	0.244917	-0.277269	0.766097	0.357522	0.881974	LOGISTIC-BINARY	100091	Health-related outcomes	2000	Hospital inpatient	2002	Summary Diagnoses	2002
Diagnoses - main ICD10: K63.3 Ulcer of intestine	41202#K633	CAT-MUL	32234/21(32255)	0.202321	-0.229593	0.634109	0.358238	0.881974	LOGISTIC-BINARY	100091	Health-related outcomes	2000	Hospital inpatient	2002	Summary Diagnoses	2002
Diagnoses - secondary ICD10: X60.0 Home	41204#X600	CAT-MUL	32245/10(32255)	-0.298373	-0.932179	0.338848	0.358767	0.881974	LOGISTIC-BINARY	100091	Health-related outcomes	2000	Hospital inpatient	2002	Summary Diagnoses	2002
Diagnoses - main ICD10: S79.9 Unspecified injury of hip and thigh	41202#S799	CAT-MUL	32245/10(32255)	-0.293456	-0.926604	0.329771	0.358952	0.881974	LOGISTIC-BINARY	100091	Health-related outcomes	2000	Hospital inpatient	2002	Summary Diagnoses	2002
Diagnoses - main ICD10: R35 Polyuria	41202#R35	CAT-MUL	32115/140(32255)	0.0776104	-0.0883071	0.243544	0.359216	0.881974	LOGISTIC-BINARY	100091	Health-related outcomes	2000	Hospital inpatient	2002	Summary Diagnoses	2002
Diagnoses - secondary ICD10: C77.2 Intra-abdominal lymph nodes	41204#C772	CAT-MUL	32237/18(32255)	-0.21606	-0.679458	0.245132	0.359465	0.881974	LOGISTIC-BINARY	100091	Health-related outcomes	2000	Hospital inpatient	2002	Summary Diagnoses	2002
Diagnoses - secondary ICD10: M54.59 Low back pain (Site unspecified)	41204#M5459	CAT-MUL	32211/44(32255)	-0.138158	-0.433962	0.15735	0.359608	0.88287	LOGISTIC-BINARY	100091	Health-related outcomes	2000	Hospital inpatient	2002	Summary Diagnoses	2002
Duration to complete numeric path (trail #1)	20156	CONTINUOUS	15007	-0.00711706	-0.0223489	0.00811473	0.359751	0.88287	LINEAR	100089	Online follow-up	116	Cognitive function online	121	Trail making	121
Volume of grey matter in Superior Temporal Gyrus, posterior division (right)	25801	CONTINUOUS	32255	0.00474389	-0.00542606	0.0149138	0.360575	0.88287	LINEAR	1101	UK Biobank Assessment Centre		Imaging		Imaging	1101
Diagnoses - secondary ICD10: B96.8 Other specified bacterial agents as the cause of diseases classified to other chapters	41204#B968	CAT-MUL	32017/238(32255)	0.0596437	-0.0682996	0.187602	0.36089	0.88287	LOGISTIC-BINARY	100091	Health-related outcomes	2000	Hospital inpatient	2002	Summary Diagnoses	2002
Mean OD in external capsule on FA skeleton (left)	25425	CONTINUOUS	30465	-0.0050757	-0.0159842	0.00583281	0.361775	0.88287	LINEAR	100000	UK Biobank Assessment Centre	100003	Imaging	100	Brain MRI	134
Item selected for each puzzle: 2	6332#2	CAT-MUL	1011/19972(20983)	-0.0293608	-0.0925463	0.0338351	0.362443	0.88287	LOGISTIC-BINARY	100000	UK Biobank Assessment Centre	100026	Cognitive function	501	Matrix pattern completion	501
Diagnoses - main ICD10: D12.6 Colon, unspecified	41202#D126	CAT-MUL	32144/111(32255)	-0.0865153	-0.272923	0.0998943	0.362954	0.88287	LOGISTIC-BINARY	100091	Health-related outcomes	2000	Hospital inpatient	2002	Summary Diagnoses	2002
Volume of grey matter in Crus II Cerebellum (right)	25905	CONTINUOUS	32255	-0.00473615	-0.0149401	0.00546774	0.362959	0.88287	LINEAR	1101	UK Biobank Assessment Centre		Imaging		Imaging	1101
Mean OD in posterior thalamic radiation on FA skeleton (left)	25421	CONTINUOUS	30465	0.00500828	-0.00578336	0.0157999	0.363023	0.88287	LINEAR	100000	UK Biobank Assessment Centre	100003	Imaging	100	Brain MRI	134
Mean L2 in pontine crossing tract on FA skeleton	25249	CONTINUOUS	30465	0.00514503	-0.00594139	0.0162314	0.363028	0.88287	LINEAR	100000	UK Biobank Assessment Centre	100003	Imaging	100	Brain MRI	134
Diagnoses - main ICD10: K22.9 Disease of oesophagus, unspecified	41202#K229	CAT-MUL	32233/22(32255)	0.192509	-0.222659	0.607284	0.363087	0.88287	LOGISTIC-BINARY	100091	Health-related outcomes	2000	Hospital inpatient	2002	Summary Diagnoses	2002
Mean MO in medial lemniscus on FA skeleton (right)	25160	CONTINUOUS	30465	0.00507235	-0.00585907	0.0160038	0.363099	0.88287	LINEAR	100000	UK Biobank Assessment Centre	100003	Imaging	100	Brain MRI	134
Diagnoses - secondary ICD10: N93.9 Abnormal uterine and vaginal bleeding, unspecified	41204#N939	CAT-MUL	32221/34(32255)	-0.158044	-0.499886	0.181859	0.363515	0.88287	LOGISTIC-BINARY	100091	Health-related outcomes	2000	Hospital inpatient	2002	Summary Diagnoses	2002
Diagnoses - main ICD10: R79.8 Other specified abnormal findings of blood chemistry	41202#R798	CAT-MUL	31996/259(32255)	0.0566823	-0.0655702	0.179089	0.363717	0.88287	LOGISTIC-BINARY	100091	Health-related outcomes	2000	Hospital inpatient	2002	Summary Diagnoses	2002
Diagnoses - secondary ICD10: B98.0 Helicobacter pylori [H.pylori] as the cause of diseases classified to other chapters	41204#B980	CAT-MUL	32154/101(32255)	-0.0906184	-0.286224	0.104924	0.36377	0.88287	LOGISTIC-BINARY	100091	Health-related outcomes	2000	Hospital inpatient	2002	Summary Diagnoses	2002
Diagnoses - main ICD10: A41.9 Septicaemia, unspecified	41202#A419	CAT-MUL	32205/50(32255)	0.128122	-0.148505	0.404897	0.364033	0.88287	LOGISTIC-BINARY	100091	Health-related outcomes	2000	Hospital inpatient	2002	Summary Diagnoses	2002
FI2 : identify largest number	20167-3	CAT-SIN	17166/17287	-999	-999	-999	0.364083	0.88287	MULTINOMIAL-LOGISTIC	100089	Online follow-up	116	Cognitive function online	118	Fluid intelligence / reasoning	118
Diagnoses - secondary ICD10: K02.9 Dental caries, unspecified	41204#K029	CAT-MUL	32206/49(32255)	0.129265	-0.150437	0.409244	0.365198	0.883957	LOGISTIC-BINARY	100091	Health-related outcomes	2000	Hospital inpatient	2002	Summary Diagnoses	2002
Mean L3 in anterior corona radiata on FA skeleton (right)	25318	CONTINUOUS	30465	0.00455938	-0.00533025	0.014449	0.366198	0.883957	LINEAR	100000	UK Biobank Assessment Centre	100003	Imaging	100	Brain MRI	134
Qualifications: NVQ or HND or HNC or equivalent	6138#5	CAT-MUL	25678/6376(32054)	-0.012809	-0.0406047	0.0149823	0.366366	0.883957	LOGISTIC-BINARY	100000	UK Biobank Assessment Centre	100025	Touchscreen	100062	Sociodemographics	100063
Diagnoses - secondary ICD10: Z72.0 Tobacco use	41204#Z720	CAT-MUL	31869/386(32255)	0.0461847	-0.0542395	0.146629	0.367405	0.883957	LOGISTIC-BINARY	100091	Health-related outcomes	2000	Hospital inpatient	2002	Summary Diagnoses	2002
Diagnoses - main ICD10: H02.6 Xanthelasma of eyelid	41202#H026	CAT-MUL	32244/11(32255)	-0.278087	-0.884847	0.325046	0.367496	0.883957	LOGISTIC-BINARY	100091	Health-related outcomes	2000	Hospital inpatient	2002	Summary Diagnoses	2002
Diagnoses - main ICD10: N85.8 Other specified noninflammatory disorders of uterus	41202#N858	CAT-MUL	32211/44(32255)	-0.136876	-0.434963	0.160609	0.367596	0.883957	LOGISTIC-BINARY	100091	Health-related outcomes	2000	Hospital inpatient	2002	Summary Diagnoses	2002
Diagnoses - secondary ICD10: Z85.9 Personal history of malignant neoplasm, unspecified	41204#Z859	CAT-MUL	32243/12(32255)	-0.260422	-0.827806	0.306185	0.36791	0.883957	LOGISTIC-BINARY	100091	Health-related outcomes	2000	Hospital inpatient	2002	Summary Diagnoses	2002
Weighted-mean MO in tract parahippocampal part of cingulum (right)	25549	CONTINUOUS	30465	0.00503998	-0.00593543	0.0160154	0.368093	0.883957	LINEAR	100000	UK Biobank Assessment Centre	100003	Imaging	100	Brain MRI	135
Diagnoses - secondary ICD10: K63.5 Polyp of colon	41204#K635	CAT-MUL	31970/285(32255)	-0.0535038	-0.170099	0.0631089	0.36845	0.883957	LOGISTIC-BINARY	100091	Health-related outcomes	2000	Hospital inpatient	2002	Summary Diagnoses	2002
Diagnoses - main ICD10: M25.56 Pain in joint (Lower leg)	41202#M2556	CAT-MUL	32163/92(32255)	0.0939276	-0.110951	0.29877	0.368806	0.883957	LOGISTIC-BINARY	100091	Health-related outcomes	2000	Hospital inpatient	2002	Summary Diagnoses	2002
Mean MO in corticospinal tract on FA skeleton (left)	25159	CONTINUOUS	30465	0.00508121	-0.00600275	0.0161652	0.368904	0.883957	LINEAR	100000	UK Biobank Assessment Centre	100003	Imaging	100	Brain MRI	134
Diagnoses - main ICD10: D22.1 Melanocytic naevi of eyelid, including canthus	41202#D221	CAT-MUL	32231/24(32255)	0.182077	-0.215662	0.578751	0.368924	0.883957	LOGISTIC-BINARY	100091	Health-related outcomes	2000	Hospital inpatient	2002	Summary Diagnoses	2002
Diagnoses - main ICD10: R22.2 Localised swelling, mass and lump, trunk	41202#R222	CAT-MUL	32237/18(32255)	-0.215387	-0.686282	0.253658	0.369065	0.883957	LOGISTIC-BINARY	100091	Health-related outcomes	2000	Hospital inpatient	2002	Summary Diagnoses	2002
Weighted-mean L2 in tract medial lemniscus (right)	25614	CONTINUOUS	30465	0.00466536	-0.00551741	0.0148481	0.369184	0.883957	LINEAR	100000	UK Biobank Assessment Centre	100003	Imaging	100	Brain MRI	135
Diagnoses - secondary ICD10: K92.0 Haematemesis	41204#K920	CAT-MUL	32232/23(32255)	-0.191547	-0.610594	0.225961	0.369292	0.883957	LOGISTIC-BINARY	100091	Health-related outcomes	2000	Hospital inpatient	2002	Summary Diagnoses	2002
Mean L3 in retrolenticular part of internal capsule on FA skeleton (right)	25316	CONTINUOUS	30465	0.00498843	-0.00590712	0.015884	0.369519	0.883957	LINEAR	100000	UK Biobank Assessment Centre	100003	Imaging	100	Brain MRI	134
Diagnoses - main ICD10: D12.9 Anus and anal canal	41202#D129	CAT-MUL	32245/10(32255)	0.283931	-0.336496	0.905445	0.369871	0.883957	LOGISTIC-BINARY	100091	Health-related outcomes	2000	Hospital inpatient	2002	Summary Diagnoses	2002
Carer support indicators: Yes	41214#1	CAT-MUL	1571/748(2319)	0.0405337	-0.0480834	0.129241	0.370034	0.883957	LOGISTIC-BINARY	100091	Health-related outcomes	2000	Hospital inpatient	2004	Summary Psychiatric	2004
Mean L2 in superior fronto-occipital fasciculus on FA skeleton (right)	25290	CONTINUOUS	30465	0.00448699	-0.00532937	0.0143034	0.370302	0.883957	LINEAR	100000	UK Biobank Assessment Centre	100003	Imaging	100	Brain MRI	134
Head BMD (bone mineral density)	23226	CONTINUOUS	3811	-0.0136801	-0.0436182	0.0162579	0.370368	0.883957	LINEAR	100000	UK Biobank Assessment Centre	100003	Imaging	103	DXA assessment	125
Diagnoses - secondary ICD10: H26.9 Cataract, unspecified	41204#H269	CAT-MUL	32200/55(32255)	0.119959	-0.142687	0.382608	0.370544	0.883957	LOGISTIC-BINARY	100091	Health-related outcomes	2000	Hospital inpatient	2002	Summary Diagnoses	2002
Operation code: urethral stricture surgery / dilatation	20004#1583	CAT-MUL	32236/19(32255)	-0.209744	-0.67029	0.249322	0.370912	0.883957	LOGISTIC-BINARY	100000	UK Biobank Assessment Centre	100071	Verbal interview	100076	Operations	100076
Mean L3 in fornix cres+stria terminalis on FA skeleton (left)	25335	CONTINUOUS	30465	0.00447849	-0.00533403	0.014291	0.371021	0.883957	LINEAR	100000	UK Biobank Assessment Centre	100003	Imaging	100	Brain MRI	134
Diagnoses - secondary ICD10: R07.2 Precordial pain	41204#R072	CAT-MUL	32229/26(32255)	-0.175488	-0.560503	0.209209	0.37141	0.883957	LOGISTIC-BINARY	100091	Health-related outcomes	2000	Hospital inpatient	2002	Summary Diagnoses	2002
Volume of grey matter in Crus II Cerebellum (left)	25903	CONTINUOUS	32255	-0.00463311	-0.0148002	0.005534	0.371767	0.884388	LINEAR	1101	UK Biobank Assessment Centre		Imaging		Imaging	1101
Diagnoses - secondary ICD10: K59.3 Megacolon, not elsewhere classified	41204#K593	CAT-MUL	32244/11(32255)	-0.275071	-0.877129	0.330851	0.371908	0.884388	LOGISTIC-BINARY	100091	Health-related outcomes	2000	Hospital inpatient	2002	Summary Diagnoses	2002
Mean ICVF in posterior thalamic radiation on FA skeleton (right)	25372	CONTINUOUS	30465	-0.00487719	-0.0155869	0.00583255	0.372079	0.884388	LINEAR	100000	UK Biobank Assessment Centre	100003	Imaging	100	Brain MRI	134
Diagnoses - secondary ICD10: G50.0 Trigeminal neuralgia	41204#G500	CAT-MUL	32236/19(32255)	-0.205419	-0.65818	0.246382	0.373174	0.885465	LOGISTIC-BINARY	100091	Health-related outcomes	2000	Hospital inpatient	2002	Summary Diagnoses	2002
Diagnoses - main ICD10: K57.2 Diverticular disease of large intestine with perforation and abscess	41202#K572	CAT-MUL	32245/10(32255)	0.277211	-0.334413	0.889141	0.373369	0.885465	LOGISTIC-BINARY	100091	Health-related outcomes	2000	Hospital inpatient	2002	Summary Diagnoses	2002
Mean MD in superior fronto-occipital fasciculus on FA skeleton (left)	25147	CONTINUOUS	30465	0.00438235	-0.00528043	0.0140451	0.374045	0.885667	LINEAR	100000	UK Biobank Assessment Centre	100003	Imaging	100	Brain MRI	134
Diagnoses - secondary ICD10: Z85.7 Personal history of other malignant neoplasms of lymphoid, haematopoietic and related tissues	41204#Z857	CAT-MUL	32205/50(32255)	0.1243	-0.150158	0.398797	0.374631	0.885667	LOGISTIC-BINARY	100091	Health-related outcomes	2000	Hospital inpatient	2002	Summary Diagnoses	2002
Volume of grey matter in Frontal Orbital Cortex (left)	25846	CONTINUOUS	32255	-0.00430122	-0.0137985	0.00519602	0.374717	0.885667	LINEAR	1101	UK Biobank Assessment Centre		Imaging		Imaging	1101
Diagnoses - secondary ICD10: K83.1 Obstruction of bile duct	41204#K831	CAT-MUL	32243/12(32255)	-0.254244	-0.816963	0.307185	0.374796	0.885667	LOGISTIC-BINARY	100091	Health-related outcomes	2000	Hospital inpatient	2002	Summary Diagnoses	2002
Diagnoses - secondary ICD10: Z98.8 Other specified postsurgical states	41204#Z988	CAT-MUL	32239/16(32255)	0.217302	-0.26383	0.697754	0.375143	0.885667	LOGISTIC-BINARY	100091	Health-related outcomes	2000	Hospital inpatient	2002	Summary Diagnoses	2002
Diagnoses - secondary ICD10: R61.9 Hyperhidrosis, unspecified	41204#R619	CAT-MUL	32228/27(32255)	-0.169365	-0.544232	0.204939	0.375236	0.885667	LOGISTIC-BINARY	100091	Health-related outcomes	2000	Hospital inpatient	2002	Summary Diagnoses	2002
Diagnoses - main ICD10: M23.26 Derangement of meniscus due to old tear or injury (Other and unspecified lateral meniscus)	41202#M2326	CAT-MUL	32191/64(32255)	0.111138	-0.134777	0.356565	0.375238	0.885667	LOGISTIC-BINARY	100091	Health-related outcomes	2000	Hospital inpatient	2002	Summary Diagnoses	2002
Diagnoses - secondary ICD10: M80.90 Unspecified osteoporosis with pathological fracture (Multiple sites)	41204#M8090	CAT-MUL	32235/20(32255)	-0.198224	-0.63858	0.240103	0.376123	0.88693	LOGISTIC-BINARY	100091	Health-related outcomes	2000	Hospital inpatient	2002	Summary Diagnoses	2002
Mean MO in inferior cerebellar peduncle on FA skeleton (left)	25163	CONTINUOUS	30465	0.00475183	-0.00578413	0.0152878	0.376703	0.88693	LINEAR	100000	UK Biobank Assessment Centre	100003	Imaging	100	Brain MRI	134
Mean ISOVF in fornix cres+stria terminalis on FA skeleton (right)	25478	CONTINUOUS	30465	0.00453813	-0.00553476	0.014611	0.377213	0.88693	LINEAR	100000	UK Biobank Assessment Centre	100003	Imaging	100	Brain MRI	134
Diagnoses - main ICD10: K44.9 Diaphragmatic hernia without obstruction or gangrene	41202#K449	CAT-MUL	31524/731(32255)	0.0330919	-0.0403876	0.106569	0.377382	0.88693	LOGISTIC-BINARY	100091	Health-related outcomes	2000	Hospital inpatient	2002	Summary Diagnoses	2002
Diagnoses - secondary ICD10: M94.86 Other specified disorders of cartilage (Lower leg)	41204#M9486	CAT-MUL	32240/15(32255)	0.227698	-0.279267	0.733265	0.377628	0.88693	LOGISTIC-BINARY	100091	Health-related outcomes	2000	Hospital inpatient	2002	Summary Diagnoses	2002
Diagnoses - main ICD10: K61.0 Anal abscess	41202#K610	CAT-MUL	32197/58(32255)	0.115751	-0.14155	0.372966	0.377811	0.88693	LOGISTIC-BINARY	100091	Health-related outcomes	2000	Hospital inpatient	2002	Summary Diagnoses	2002
Weighted-mean MD in tract forceps minor	25526	CONTINUOUS	30465	0.00467405	-0.00571766	0.0150658	0.378	0.88693	LINEAR	100000	UK Biobank Assessment Centre	100003	Imaging	100	Brain MRI	135
Mean MD in cerebral peduncle on FA skeleton (left)	25119	CONTINUOUS	30465	-0.00484731	-0.015629	0.00593443	0.378214	0.88693	LINEAR	100000	UK Biobank Assessment Centre	100003	Imaging	100	Brain MRI	134
External causes - ICD10: X50.9 Unspecified place	41201#X509	CAT-MUL	32228/27(32255)	0.169599	-0.208047	0.546675	0.378246	0.88693	LOGISTIC-BINARY	100091	Health-related outcomes	2000	Hospital inpatient	2002	Summary Diagnoses	2002
Diagnoses - main ICD10: K11.6 Mucocele of salivary gland	41202#K116	CAT-MUL	32245/10(32255)	0.282112	-0.34376	0.913221	0.378688	0.887348	LOGISTIC-BINARY	100091	Health-related outcomes	2000	Hospital inpatient	2002	Summary Diagnoses	2002
Diagnoses - secondary ICD10: N93.0 Postcoital and contact bleeding	41204#N930	CAT-MUL	32186/69(32255)	-0.107328	-0.346557	0.131721	0.379068	0.887348	LOGISTIC-BINARY	100091	Health-related outcomes	2000	Hospital inpatient	2002	Summary Diagnoses	2002
Operation code: cardioversion	20004#1524	CAT-MUL	32243/12(32255)	0.264482	-0.325059	0.855042	0.379351	0.887348	LOGISTIC-BINARY	100000	UK Biobank Assessment Centre	100071	Verbal interview	100076	Operations	100076
Volume of grey matter in Temporal Fusiform Cortex, posterior division (right)	25857	CONTINUOUS	32255	0.00441071	-0.0054303	0.0142517	0.379688	0.887763	LINEAR	1101	UK Biobank Assessment Centre		Imaging		Imaging	1101
Diagnoses - main ICD10: N64.1 Fat necrosis of breast	41202#N641	CAT-MUL	32245/10(32255)	0.276356	-0.342232	0.891695	0.379827	0.887763	LOGISTIC-BINARY	100091	Health-related outcomes	2000	Hospital inpatient	2002	Summary Diagnoses	2002
External causes - ICD10: W03.3 Sports and athletics area	41201#W033	CAT-MUL	32241/14(32255)	-0.237057	-0.768111	0.291327	0.380306	0.887763	LOGISTIC-BINARY	100091	Health-related outcomes	2000	Hospital inpatient	2002	Summary Diagnoses	2002
Diagnoses - secondary ICD10: I21.9 Acute myocardial infarction, unspecified	41204#I219	CAT-MUL	32229/26(32255)	0.172873	-0.213878	0.560342	0.381311	0.888775	LOGISTIC-BINARY	100091	Health-related outcomes	2000	Hospital inpatient	2002	Summary Diagnoses	2002
Mean ISOVF in splenium of corpus callosum on FA skeleton	25444	CONTINUOUS	30465	-0.00489223	-0.0158566	0.00607217	0.381823	0.888775	LINEAR	100000	UK Biobank Assessment Centre	100003	Imaging	100	Brain MRI	134
External causes - ICD10: Y86 Sequelae of other accidents	41201#Y86	CAT-MUL	32211/44(32255)	0.131229	-0.163217	0.425508	0.38215	0.888775	LOGISTIC-BINARY	100091	Health-related outcomes	2000	Hospital inpatient	2002	Summary Diagnoses	2002
Diagnoses - main ICD10: R00.1 Bradycardia, unspecified	41202#R001	CAT-MUL	32216/39(32255)	-0.138476	-0.450176	0.172552	0.383182	0.888775	LOGISTIC-BINARY	100091	Health-related outcomes	2000	Hospital inpatient	2002	Summary Diagnoses	2002
Volume of grey matter in Lateral Occipital Cortex, inferior division (right)	25827	CONTINUOUS	32255	0.0044451	-0.00554985	0.0144401	0.38338	0.888775	LINEAR	1101	UK Biobank Assessment Centre		Imaging		Imaging	1101
Diagnoses - main ICD10: R29.8 Other and unspecified symptoms and signs involving the nervous and musculoskeletal systems	41202#R298	CAT-MUL	32211/44(32255)	-0.132557	-0.431837	0.165805	0.384544	0.888775	LOGISTIC-BINARY	100091	Health-related outcomes	2000	Hospital inpatient	2002	Summary Diagnoses	2002
Diagnoses - main ICD10: C18.0 Caecum	41202#C180	CAT-MUL	32245/10(32255)	-0.269805	-0.879138	0.341846	0.385008	0.888775	LOGISTIC-BINARY	100091	Health-related outcomes	2000	Hospital inpatient	2002	Summary Diagnoses	2002
Diagnoses - secondary ICD10: L03.1 Cellulitis of other parts of limb	41204#L031	CAT-MUL	32189/66(32255)	0.106298	-0.133655	0.346117	0.385046	0.888775	LOGISTIC-BINARY	100091	Health-related outcomes	2000	Hospital inpatient	2002	Summary Diagnoses	2002
FI1 : numeric addition test	4935-15	CAT-SIN	10488/10716	-999	-999	-999	0.385283	0.888775	MULTINOMIAL-LOGISTIC	100000	UK Biobank Assessment Centre	100026	Cognitive function	100027	Fluid intelligence / reasoning	100027
Volume of grey matter in Amygdala (left)	25888	CONTINUOUS	32255	-0.00415374	-0.0135364	0.00522895	0.385558	0.888775	LINEAR	1101	UK Biobank Assessment Centre		Imaging		Imaging	1101
Diagnoses - secondary ICD10: Z29.2 Other prophylactic chemotherapy	41204#Z292	CAT-MUL	32243/12(32255)	0.252526	-0.319162	0.823633	0.385701	0.888775	LOGISTIC-BINARY	100091	Health-related outcomes	2000	Hospital inpatient	2002	Summary Diagnoses	2002
Diagnoses - main ICD10: D04.3 Skin of other and unspecified parts of face	41202#D043	CAT-MUL	32242/13(32255)	-0.239397	-0.784475	0.299736	0.385829	0.888775	LOGISTIC-BINARY	100091	Health-related outcomes	2000	Hospital inpatient	2002	Summary Diagnoses	2002
Operation code: knee replacement/revision	20004#1319	CAT-MUL	32183/72(32255)	-0.101886	-0.332427	0.128287	0.385875	0.888775	LOGISTIC-BINARY	100000	UK Biobank Assessment Centre	100071	Verbal interview	100076	Operations	100076
Volume of grey matter in Middle Frontal Gyrus (right)	25789	CONTINUOUS	32255	-0.00454184	-0.0148133	0.0057296	0.386117	0.888775	LINEAR	1101	UK Biobank Assessment Centre		Imaging		Imaging	1101
Diagnoses - secondary ICD10: O36.0 Maternal care for rhesus isoimmunisation	41204#O360	CAT-MUL	32212/43(32255)	0.13481	-0.171112	0.438952	0.386479	0.888775	LOGISTIC-BINARY	100091	Health-related outcomes	2000	Hospital inpatient	2002	Summary Diagnoses	2002
Diagnoses - main ICD10: K29.1 Other acute gastritis	41202#K291	CAT-MUL	32213/42(32255)	0.133108	-0.168429	0.434765	0.386933	0.888775	LOGISTIC-BINARY	100091	Health-related outcomes	2000	Hospital inpatient	2002	Summary Diagnoses	2002
Diagnoses - main ICD9	41203#5409.0	CAT-MUL	32245/10(32255)	0.274124	-0.355975	0.886546	0.386972	0.888775	LOGISTIC-BINARY	100091	Health-related outcomes	2000	Hospital inpatient	2002	Summary Diagnoses	2002
Diagnoses - secondary ICD10: O68.9 Labour and delivery complicated by foetal stress, unspecified	41204#O689	CAT-MUL	32245/10(32255)	0.275958	-0.352792	0.900845	0.387056	0.888775	LOGISTIC-BINARY	100091	Health-related outcomes	2000	Hospital inpatient	2002	Summary Diagnoses	2002
Weighted-mean L3 in tract corticospinal tract (right)	25632	CONTINUOUS	30465	0.00480103	-0.00608349	0.0156855	0.387292	0.888775	LINEAR	100000	UK Biobank Assessment Centre	100003	Imaging	100	Brain MRI	135
Diagnoses - main ICD10: D12.2 Ascending colon	41202#D122	CAT-MUL	32151/104(32255)	-0.0845285	-0.276284	0.107226	0.387522	0.888775	LOGISTIC-BINARY	100091	Health-related outcomes	2000	Hospital inpatient	2002	Summary Diagnoses	2002
Weighted-mean FA in tract corticospinal tract (right)	25497	CONTINUOUS	30465	-0.00474258	-0.0155081	0.00602298	0.38789	0.888775	LINEAR	100000	UK Biobank Assessment Centre	100003	Imaging	100	Brain MRI	135
Diagnoses - main ICD10: C67.9 Bladder, unspecified	41202#C679	CAT-MUL	32166/89(32255)	-0.0913836	-0.299072	0.116331	0.388412	0.888775	LOGISTIC-BINARY	100091	Health-related outcomes	2000	Hospital inpatient	2002	Summary Diagnoses	2002
Diagnoses - secondary ICD10: I84.5 External haemorrhoids without complication	41204#I845	CAT-MUL	32220/35(32255)	-0.145558	-0.476449	0.185478	0.388533	0.888775	LOGISTIC-BINARY	100091	Health-related outcomes	2000	Hospital inpatient	2002	Summary Diagnoses	2002
Mean MO in uncinate fasciculus on FA skeleton (left)	25197	CONTINUOUS	30465	0.00486799	-0.00620513	0.0159411	0.388871	0.888775	LINEAR	100000	UK Biobank Assessment Centre	100003	Imaging	100	Brain MRI	134
Diagnoses - main ICD9	41203#5206.0	CAT-MUL	32225/30(32255)	0.15581	-0.200779	0.509951	0.390074	0.888775	LOGISTIC-BINARY	100091	Health-related outcomes	2000	Hospital inpatient	2002	Summary Diagnoses	2002
Diagnoses - secondary ICD10: M48.02 Spinal stenosis (Cervical region)	41204#M4802	CAT-MUL	32237/18(32255)	0.203295	-0.260846	0.666318	0.390127	0.888775	LOGISTIC-BINARY	100091	Health-related outcomes	2000	Hospital inpatient	2002	Summary Diagnoses	2002
Diagnoses - secondary ICD10: T82.8 Other complications of cardiac and vascular prosthetic devices, implants and grafts	41204#T828	CAT-MUL	32232/23(32255)	-0.175957	-0.576922	0.226357	0.390197	0.888775	LOGISTIC-BINARY	100091	Health-related outcomes	2000	Hospital inpatient	2002	Summary Diagnoses	2002
Diagnoses - main ICD10: N92.4 Excessive bleeding in the premenopausal period	41202#N924	CAT-MUL	32238/17(32255)	-0.211078	-0.693292	0.268837	0.390246	0.888775	LOGISTIC-BINARY	100091	Health-related outcomes	2000	Hospital inpatient	2002	Summary Diagnoses	2002
Diagnoses - secondary ICD10: M47.8 Other spondylosis	41204#M478	CAT-MUL	32223/32(32255)	0.152918	-0.196272	0.501823	0.390372	0.888775	LOGISTIC-BINARY	100091	Health-related outcomes	2000	Hospital inpatient	2002	Summary Diagnoses	2002
Diagnoses - main ICD10: K08.8 Other specified disorders of teeth and supporting structures	41202#K088	CAT-MUL	32220/35(32255)	-0.1462	-0.480464	0.186925	0.390456	0.888775	LOGISTIC-BINARY	100091	Health-related outcomes	2000	Hospital inpatient	2002	Summary Diagnoses	2002
Diagnoses - main ICD10: Z30.5 Surveillance of (intra-uterine) contraceptive device	41202#Z305	CAT-MUL	32205/50(32255)	-0.123497	-0.405834	0.157896	0.390536	0.888775	LOGISTIC-BINARY	100091	Health-related outcomes	2000	Hospital inpatient	2002	Summary Diagnoses	2002
Mean L2 in cingulum hippocampus on FA skeleton (left)	25285	CONTINUOUS	30465	-0.00471317	-0.0154819	0.00605561	0.390981	0.888775	LINEAR	100000	UK Biobank Assessment Centre	100003	Imaging	100	Brain MRI	134
Diagnoses - main ICD10: K59.0 Constipation	41202#K590	CAT-MUL	31974/281(32255)	0.0515819	-0.0663916	0.16948	0.391304	0.888775	LOGISTIC-BINARY	100091	Health-related outcomes	2000	Hospital inpatient	2002	Summary Diagnoses	2002
Diagnoses - main ICD10: J38.7 Other diseases of larynx	41202#J387	CAT-MUL	32234/21(32255)	-0.185909	-0.611097	0.239732	0.391356	0.888775	LOGISTIC-BINARY	100091	Health-related outcomes	2000	Hospital inpatient	2002	Summary Diagnoses	2002
Diagnoses - main ICD10: E86 Volume depletion	41202#E86	CAT-MUL	32245/10(32255)	-0.270513	-0.892684	0.346777	0.391561	0.888775	LOGISTIC-BINARY	100091	Health-related outcomes	2000	Hospital inpatient	2002	Summary Diagnoses	2002
Diagnoses - main ICD10: S86.0 Injury of Achilles tendon	41202#S860	CAT-MUL	32202/53(32255)	-0.118362	-0.389548	0.152365	0.391868	0.888775	LOGISTIC-BINARY	100091	Health-related outcomes	2000	Hospital inpatient	2002	Summary Diagnoses	2002
Diagnoses - main ICD10: D75.8 Other specified diseases of blood and blood-forming organs	41202#D758	CAT-MUL	32245/10(32255)	-0.274516	-0.906157	0.351237	0.391898	0.888775	LOGISTIC-BINARY	100091	Health-related outcomes	2000	Hospital inpatient	2002	Summary Diagnoses	2002
Mean ICVF in medial lemniscus on FA skeleton (right)	25352	CONTINUOUS	30465	0.00426159	-0.00550317	0.0140264	0.39233	0.888775	LINEAR	100000	UK Biobank Assessment Centre	100003	Imaging	100	Brain MRI	134
Diagnoses - main ICD10: C53.9 Cervix uteri, unspecified	41202#C539	CAT-MUL	32245/10(32255)	0.273176	-0.353075	0.89978	0.392412	0.888775	LOGISTIC-BINARY	100091	Health-related outcomes	2000	Hospital inpatient	2002	Summary Diagnoses	2002
Diagnoses - main ICD10: I20.0 Unstable angina	41202#I200	CAT-MUL	32090/165(32255)	-0.0665806	-0.219171	0.0860842	0.392489	0.888775	LOGISTIC-BINARY	100091	Health-related outcomes	2000	Hospital inpatient	2002	Summary Diagnoses	2002
Operation code: removal of rodent ulcer / basal cell carcinoma (bcc)	20004#1596	CAT-MUL	32158/97(32255)	0.0871886	-0.112923	0.287282	0.393052	0.888775	LOGISTIC-BINARY	100000	UK Biobank Assessment Centre	100071	Verbal interview	100076	Operations	100076
Diagnoses - main ICD10: K21.0 Gastro-oesophageal reflux disease with oesophagitis	41202#K210	CAT-MUL	31697/558(32255)	-0.0364708	-0.12019	0.0472378	0.393151	0.888775	LOGISTIC-BINARY	100091	Health-related outcomes	2000	Hospital inpatient	2002	Summary Diagnoses	2002
Volume of grey matter in Pallidum (left)	25884	CONTINUOUS	32255	-0.004542	-0.0149877	0.00590366	0.394072	0.888775	LINEAR	1101	UK Biobank Assessment Centre		Imaging		Imaging	1101
Diagnoses - main ICD10: N28.8 Other specified disorders of kidney and ureter	41202#N288	CAT-MUL	32241/14(32255)	0.226106	-0.292705	0.747943	0.39415	0.888775	LOGISTIC-BINARY	100091	Health-related outcomes	2000	Hospital inpatient	2002	Summary Diagnoses	2002
Frequency of travelling from home to job workplace	777	INTEGER	22046	-0.0117709	-0.0388485	0.0153066	0.394203	0.888775	ORDERED-LOGISTIC	100000	UK Biobank Assessment Centre	100025	Touchscreen	100062	Sociodemographics	100064
Operation code: pilonidal sinus surgery (anal)	20004#1484	CAT-MUL	32055/200(32255)	0.060349	-0.0788135	0.199519	0.395327	0.888775	LOGISTIC-BINARY	100000	UK Biobank Assessment Centre	100071	Verbal interview	100076	Operations	100076
Diagnoses - main ICD10: O72.2 Delayed and secondary postpartum haemorrhage	41202#O722	CAT-MUL	32241/14(32255)	0.225222	-0.301055	0.739937	0.395587	0.888775	LOGISTIC-BINARY	100091	Health-related outcomes	2000	Hospital inpatient	2002	Summary Diagnoses	2002
Diagnoses - secondary ICD10: I73.0 Raynaud's syndrome	41204#I730	CAT-MUL	32174/81(32255)	0.0944057	-0.123636	0.312115	0.39571	0.888775	LOGISTIC-BINARY	100091	Health-related outcomes	2000	Hospital inpatient	2002	Summary Diagnoses	2002
Operation code: femoral hernia repair	20004#1564	CAT-MUL	32232/23(32255)	0.17748	-0.23215	0.587314	0.395721	0.888775	LOGISTIC-BINARY	100000	UK Biobank Assessment Centre	100071	Verbal interview	100076	Operations	100076
Mean FA in uncinate fasciculus on FA skeleton (right)	25100	CONTINUOUS	30465	0.00477755	-0.00625396	0.015809	0.395966	0.888775	LINEAR	100000	UK Biobank Assessment Centre	100003	Imaging	100	Brain MRI	134
Risk taking	2040	CAT-SIN	22816/8507(31323)	-0.0109343	-0.0362386	0.0143661	0.396986	0.888775	LOGISTIC-BINARY	100000	UK Biobank Assessment Centre	100025	Touchscreen	100059	Psychosocial factors	100060
Diagnoses - main ICD9: 4549 Varicose veins of lower extremity without ulcer/inflammation	41203#4549	CAT-MUL	32237/18(32255)	-0.20808	-0.6935	0.271216	0.397063	0.888775	LOGISTIC-BINARY	100091	Health-related outcomes	2000	Hospital inpatient	2002	Summary Diagnoses	2002
Diagnoses - secondary ICD10: I25.8 Other forms of chronic ischaemic heart disease	41204#I258	CAT-MUL	32033/222(32255)	-0.0568056	-0.188388	0.0747508	0.397356	0.888775	LOGISTIC-BINARY	100091	Health-related outcomes	2000	Hospital inpatient	2002	Summary Diagnoses	2002
Volume of grey matter in VI Cerebellum (right)	25899	CONTINUOUS	32255	-0.00405783	-0.0134554	0.00533978	0.397374	0.888775	LINEAR	1101	UK Biobank Assessment Centre		Imaging		Imaging	1101
Diagnoses - secondary ICD10: G35 Multiple sclerosis	41204#G35	CAT-MUL	32205/50(32255)	-0.121495	-0.403306	0.159515	0.397449	0.888775	LOGISTIC-BINARY	100091	Health-related outcomes	2000	Hospital inpatient	2002	Summary Diagnoses	2002
Diagnoses - main ICD10: L53.9 Erythematous condition, unspecified	41202#L539	CAT-MUL	32245/10(32255)	0.272201	-0.355993	0.907271	0.397553	0.888775	LOGISTIC-BINARY	100091	Health-related outcomes	2000	Hospital inpatient	2002	Summary Diagnoses	2002
Mean L1 in uncinate fasciculus on FA skeleton (right)	25244	CONTINUOUS	30465	0.0045287	-0.00596856	0.015026	0.397785	0.888775	LINEAR	100000	UK Biobank Assessment Centre	100003	Imaging	100	Brain MRI	134
Volume of grey matter in Angular Gyrus (right)	25823	CONTINUOUS	32255	-0.00451014	-0.0149659	0.00594565	0.397855	0.888775	LINEAR	1101	UK Biobank Assessment Centre		Imaging		Imaging	1101
Weighted-mean L2 in tract forceps major	25606	CONTINUOUS	30465	0.00472102	-0.00622575	0.0156678	0.397945	0.888775	LINEAR	100000	UK Biobank Assessment Centre	100003	Imaging	100	Brain MRI	135
Diagnoses - secondary ICD9: V586 Cystoscopy with no abnormality found	41205#V586	CAT-MUL	32245/10(32255)	0.27055	-0.359226	0.900354	0.397979	0.888775	LOGISTIC-BINARY	100091	Health-related outcomes	2000	Hospital inpatient	2002	Summary Diagnoses	2002
Mean ISOVF in posterior thalamic radiation on FA skeleton (left)	25469	CONTINUOUS	30465	-0.00449621	-0.0149263	0.00593389	0.398154	0.888775	LINEAR	100000	UK Biobank Assessment Centre	100003	Imaging	100	Brain MRI	134
Weighted-mean L3 in tract parahippocampal part of cingulum (right)	25630	CONTINUOUS	30465	-0.0047101	-0.0156412	0.00622104	0.398363	0.888775	LINEAR	100000	UK Biobank Assessment Centre	100003	Imaging	100	Brain MRI	135
Diagnoses - main ICD10: N31.9 Neuromuscular dysfunction of bladder, unspecified	41202#N319	CAT-MUL	32231/24(32255)	0.172067	-0.227677	0.57117	0.398398	0.888775	LOGISTIC-BINARY	100091	Health-related outcomes	2000	Hospital inpatient	2002	Summary Diagnoses	2002
Diagnoses - main ICD10: T43.2 Other and unspecified antidepressants	41202#T432	CAT-MUL	32238/17(32255)	-0.205954	-0.68523	0.271073	0.398407	0.888775	LOGISTIC-BINARY	100091	Health-related outcomes	2000	Hospital inpatient	2002	Summary Diagnoses	2002
Diagnoses - main ICD10: K51.3 Ulcerative (chronic) rectosigmoiditis	41202#K513	CAT-MUL	32241/14(32255)	-0.22414	-0.746952	0.295142	0.398735	0.889123	LOGISTIC-BINARY	100091	Health-related outcomes	2000	Hospital inpatient	2002	Summary Diagnoses	2002
Diagnoses - secondary ICD10: O99.8 Other specified diseases and conditions complicating pregnancy, childbirth and the puerperium	41204#O998	CAT-MUL	32237/18(32255)	-0.201312	-0.67158	0.263639	0.398888	0.889123	LOGISTIC-BINARY	100091	Health-related outcomes	2000	Hospital inpatient	2002	Summary Diagnoses	2002
Diagnoses - main ICD10: O46.9 Antepartum haemorrhage, unspecified	41202#O469	CAT-MUL	32207/48(32255)	-0.124626	-0.414517	0.165047	0.399421	0.889123	LOGISTIC-BINARY	100091	Health-related outcomes	2000	Hospital inpatient	2002	Summary Diagnoses	2002
Diagnoses - secondary ICD10: F52.2 Failure of genital response	41204#F522	CAT-MUL	32244/11(32255)	-0.249918	-0.832011	0.333037	0.399558	0.889123	LOGISTIC-BINARY	100091	Health-related outcomes	2000	Hospital inpatient	2002	Summary Diagnoses	2002
Mean ICVF in tapetum on FA skeleton (right)	25390	CONTINUOUS	30465	-0.0045232	-0.0150561	0.00600972	0.399957	0.889123	LINEAR	100000	UK Biobank Assessment Centre	100003	Imaging	100	Brain MRI	134
Diagnoses - secondary ICD10: L40.9 Psoriasis, unspecified	41204#L409	CAT-MUL	32160/95(32255)	0.0865561	-0.115132	0.288282	0.400288	0.889123	LOGISTIC-BINARY	100091	Health-related outcomes	2000	Hospital inpatient	2002	Summary Diagnoses	2002
Diagnoses - main ICD10: O36.9 Maternal care for foetal problem, unspecified	41202#O369	CAT-MUL	32238/17(32255)	0.201186	-0.268446	0.670101	0.400546	0.889123	LOGISTIC-BINARY	100091	Health-related outcomes	2000	Hospital inpatient	2002	Summary Diagnoses	2002
Diagnoses - secondary ICD10: M46.99 Inflammatory spondylopathy, unspecified (Site unspecified)	41204#M4699	CAT-MUL	32243/12(32255)	0.241964	-0.322042	0.808288	0.400887	0.889123	LOGISTIC-BINARY	100091	Health-related outcomes	2000	Hospital inpatient	2002	Summary Diagnoses	2002
Diagnoses - main ICD10: C43.6 Malignant melanoma of upper limb, including shoulder	41202#C436	CAT-MUL	32205/50(32255)	-0.118602	-0.395678	0.158263	0.401248	0.889123	LOGISTIC-BINARY	100091	Health-related outcomes	2000	Hospital inpatient	2002	Summary Diagnoses	2002
Diagnoses - secondary ICD10: F10.2 Dependence syndrome	41204#F102	CAT-MUL	32212/43(32255)	0.127409	-0.170446	0.425315	0.401833	0.889123	LOGISTIC-BINARY	100091	Health-related outcomes	2000	Hospital inpatient	2002	Summary Diagnoses	2002
Diagnoses - secondary ICD10: N32.8 Other specified disorders of bladder	41204#N328	CAT-MUL	32015/240(32255)	-0.0541561	-0.180912	0.0726006	0.40233	0.889123	LOGISTIC-BINARY	100091	Health-related outcomes	2000	Hospital inpatient	2002	Summary Diagnoses	2002
Operation code: stomach surgery	20004#1448	CAT-MUL	32178/77(32255)	0.0958536	-0.128514	0.32023	0.402401	0.889123	LOGISTIC-BINARY	100000	UK Biobank Assessment Centre	100071	Verbal interview	100076	Operations	100076
Diagnoses - secondary ICD10: D50.0 Iron deficiency anaemia secondary to blood loss (chronic)	41204#D500	CAT-MUL	32228/27(32255)	-0.161786	-0.540579	0.216623	0.402414	0.889123	LOGISTIC-BINARY	100091	Health-related outcomes	2000	Hospital inpatient	2002	Summary Diagnoses	2002
Diagnoses - main ICD10: L85.8 Other specified epidermal thickening	41202#L858	CAT-MUL	32239/16(32255)	-0.209207	-0.699113	0.281205	0.402494	0.889123	LOGISTIC-BINARY	100091	Health-related outcomes	2000	Hospital inpatient	2002	Summary Diagnoses	2002
Attempted fluid intelligence (FI) test.	4924	CAT-SIN	10778/40(10818)	0.132871	-0.178003	0.445441	0.403256	0.890119	LOGISTIC-BINARY	100000	UK Biobank Assessment Centre	100026	Cognitive function	100027	Fluid intelligence / reasoning	100027
Errors before selecting correct item in alphanumeric path (trail #2)	20148	INTEGER	5694	-0.0223988	-0.0749459	0.0301483	0.403487	0.890119	ORDERED-LOGISTIC	100089	Online follow-up	116	Cognitive function online	121	Trail making	121
Mean MO in superior corona radiata on FA skeleton (left)	25177	CONTINUOUS	30465	0.0045699	-0.00615428	0.0152941	0.403593	0.890285	LINEAR	100000	UK Biobank Assessment Centre	100003	Imaging	100	Brain MRI	134
Diagnoses - secondary ICD10: Z92.4 Personal history of major surgery, not elsewhere classified	41204#Z924	CAT-MUL	32222/33(32255)	0.143939	-0.193998	0.482289	0.403809	0.890285	LOGISTIC-BINARY	100091	Health-related outcomes	2000	Hospital inpatient	2002	Summary Diagnoses	2002
Diagnoses - secondary ICD10: K04.7 Periapical abscess without sinus	41204#K047	CAT-MUL	32241/14(32255)	-0.222165	-0.745228	0.299884	0.404261	0.890285	LOGISTIC-BINARY	100091	Health-related outcomes	2000	Hospital inpatient	2002	Summary Diagnoses	2002
Diagnoses - main ICD10: N36.8 Other specified disorders of urethra	41202#N368	CAT-MUL	32244/11(32255)	0.253615	-0.342469	0.852186	0.405068	0.890285	LOGISTIC-BINARY	100091	Health-related outcomes	2000	Hospital inpatient	2002	Summary Diagnoses	2002
Diagnoses - secondary ICD10: C61 Malignant neoplasm of prostate	41204#C61	CAT-MUL	32095/160(32255)	-0.0656807	-0.220394	0.0890497	0.405304	0.890285	LOGISTIC-BINARY	100091	Health-related outcomes	2000	Hospital inpatient	2002	Summary Diagnoses	2002
Mean MO in sagittal stratum on FA skeleton (right)	25182	CONTINUOUS	30465	-0.00465949	-0.0156341	0.00631515	0.405318	0.890285	LINEAR	100000	UK Biobank Assessment Centre	100003	Imaging	100	Brain MRI	134
Diagnoses - main ICD10: C44.7 Skin of lower limb, including hip	41202#C447	CAT-MUL	32164/91(32255)	-0.0875833	-0.294111	0.118614	0.405421	0.890285	LOGISTIC-BINARY	100091	Health-related outcomes	2000	Hospital inpatient	2002	Summary Diagnoses	2002
Mean ICVF in fornix on FA skeleton	25349	CONTINUOUS	30465	-0.00462806	-0.0155356	0.00627952	0.405618	0.890669	LINEAR	100000	UK Biobank Assessment Centre	100003	Imaging	100	Brain MRI	134
Diagnoses - main ICD10: T85.6 Mechanical complication of other specified internal prosthetic devices, implants and grafts	41202#T856	CAT-MUL	32243/12(32255)	-0.243043	-0.820046	0.327223	0.406149	0.890669	LOGISTIC-BINARY	100091	Health-related outcomes	2000	Hospital inpatient	2002	Summary Diagnoses	2002
Weighted-mean L3 in tract forceps minor	25634	CONTINUOUS	30465	0.00445733	-0.00606329	0.0149779	0.406307	0.890669	LINEAR	100000	UK Biobank Assessment Centre	100003	Imaging	100	Brain MRI	135
Mean ICVF in superior corona radiata on FA skeleton (left)	25369	CONTINUOUS	30465	-0.00442281	-0.0148775	0.00603183	0.407003	0.892259	LINEAR	100000	UK Biobank Assessment Centre	100003	Imaging	100	Brain MRI	134
Diagnoses - secondary ICD10: Z53.9 Procedure not carried out, unspecified reason	41204#Z539	CAT-MUL	32133/122(32255)	0.0752097	-0.102844	0.253173	0.407535	0.892638	LOGISTIC-BINARY	100091	Health-related outcomes	2000	Hospital inpatient	2002	Summary Diagnoses	2002
Diagnoses - secondary ICD10: N48.6 Balanitis xerotica obliterans	41204#N486	CAT-MUL	32239/16(32255)	-0.207917	-0.700873	0.285183	0.407981	0.892638	LOGISTIC-BINARY	100091	Health-related outcomes	2000	Hospital inpatient	2002	Summary Diagnoses	2002
Diagnoses - main ICD10: C44.4 Skin of scalp and neck	41202#C444	CAT-MUL	32144/111(32255)	0.0790002	-0.108284	0.266354	0.408398	0.892638	LOGISTIC-BINARY	100091	Health-related outcomes	2000	Hospital inpatient	2002	Summary Diagnoses	2002
Hand grip strength (left)	46	INTEGER	32170	-0.00311265	-0.0104944	0.00426914	0.408537	0.89272	LINEAR	100000	UK Biobank Assessment Centre	100006	Physical measures	100019	Hand grip strength	100019
Diagnoses - main ICD10: M23.30 Other meniscus derangements (Multiple sites)	41202#M2330	CAT-MUL	32231/24(32255)	-0.167062	-0.563236	0.230816	0.409406	0.89272	LOGISTIC-BINARY	100091	Health-related outcomes	2000	Hospital inpatient	2002	Summary Diagnoses	2002
Transport type for commuting to job workplace: Cycle	6143#4	CAT-MUL	18832/1690(20522)	0.0212983	-0.0293242	0.0719195	0.409546	0.89272	LOGISTIC-BINARY	100000	UK Biobank Assessment Centre	100025	Touchscreen	100062	Sociodemographics	100064
Diagnoses - secondary ICD10: L91.8 Other hypertrophic disorders of skin	41204#L918	CAT-MUL	32229/26(32255)	0.161872	-0.222853	0.546603	0.40955	0.89272	LOGISTIC-BINARY	100091	Health-related outcomes	2000	Hospital inpatient	2002	Summary Diagnoses	2002
Weighted-mean L3 in tract inferior longitudinal fasciculus (right)	25638	CONTINUOUS	30465	0.00438037	-0.00604021	0.014801	0.409992	0.89272	LINEAR	100000	UK Biobank Assessment Centre	100003	Imaging	100	Brain MRI	135
Diagnoses - main ICD10: S01.9 Open wound of head, part unspecified	41202#S019	CAT-MUL	32243/12(32255)	0.235491	-0.326906	0.796451	0.410403	0.89272	LOGISTIC-BINARY	100091	Health-related outcomes	2000	Hospital inpatient	2002	Summary Diagnoses	2002
Mean L3 in sagittal stratum on FA skeleton (left)	25327	CONTINUOUS	30465	0.00438096	-0.00605902	0.014821	0.4108	0.89272	LINEAR	100000	UK Biobank Assessment Centre	100003	Imaging	100	Brain MRI	134
Diagnoses - main ICD10: N10 Acute tubulo-interstitial nephritis	41202#N10	CAT-MUL	32243/12(32255)	0.237806	-0.330072	0.806272	0.411426	0.89272	LOGISTIC-BINARY	100091	Health-related outcomes	2000	Hospital inpatient	2002	Summary Diagnoses	2002
Diagnoses - main ICD9	41203#7030.0	CAT-MUL	32245/10(32255)	-0.279234	-0.955934	0.381699	0.411563	0.89272	LOGISTIC-BINARY	100091	Health-related outcomes	2000	Hospital inpatient	2002	Summary Diagnoses	2002
Median z-statistic (in group-defined mask) for shapes activation	25042	CONTINUOUS	26909	0.00492347	-0.00683103	0.016678	0.411663	0.89272	LINEAR	100000	UK Biobank Assessment Centre	100003	Imaging	100	Brain MRI	106
Diagnoses - secondary ICD10: N95.0 Postmenopausal bleeding	41204#N950	CAT-MUL	32040/215(32255)	0.0565633	-0.0786012	0.191608	0.41185	0.89272	LOGISTIC-BINARY	100091	Health-related outcomes	2000	Hospital inpatient	2002	Summary Diagnoses	2002
External causes - ICD10: W29.9 Unspecified place	41201#W299	CAT-MUL	32240/15(32255)	0.213905	-0.296326	0.727025	0.411936	0.89272	LOGISTIC-BINARY	100091	Health-related outcomes	2000	Hospital inpatient	2002	Summary Diagnoses	2002
Diagnoses - main ICD10: M50.0 Cervical disk disorder with myelopathy	41202#M500	CAT-MUL	32245/10(32255)	0.261466	-0.366472	0.881984	0.411965	0.89272	LOGISTIC-BINARY	100091	Health-related outcomes	2000	Hospital inpatient	2002	Summary Diagnoses	2002
Diagnoses - main ICD10: O16 Unspecified maternal hypertension	41202#O16	CAT-MUL	32219/36(32255)	0.138968	-0.194356	0.470692	0.41242	0.89272	LOGISTIC-BINARY	100091	Health-related outcomes	2000	Hospital inpatient	2002	Summary Diagnoses	2002
Mean L3 in cingulum hippocampus on FA skeleton (left)	25333	CONTINUOUS	30465	0.0045511	-0.00633418	0.0154364	0.412515	0.89272	LINEAR	100000	UK Biobank Assessment Centre	100003	Imaging	100	Brain MRI	134
Mean MD in tapetum on FA skeleton (left)	25151	CONTINUOUS	30465	0.00447435	-0.00622739	0.0151761	0.412516	0.89272	LINEAR	100000	UK Biobank Assessment Centre	100003	Imaging	100	Brain MRI	134
Diagnoses - main ICD10: N63 Unspecified lump in breast	41202#N63	CAT-MUL	32122/133(32255)	0.0716294	-0.0999081	0.242893	0.412727	0.89272	LOGISTIC-BINARY	100091	Health-related outcomes	2000	Hospital inpatient	2002	Summary Diagnoses	2002
Diagnoses - main ICD10: N48.0 Leukoplakia of penis	41202#N480	CAT-MUL	32244/11(32255)	0.249721	-0.344405	0.85522	0.413316	0.89272	LOGISTIC-BINARY	100091	Health-related outcomes	2000	Hospital inpatient	2002	Summary Diagnoses	2002
Diagnoses - secondary ICD10: K29.6 Other gastritis	41204#K296	CAT-MUL	32057/198(32255)	0.058353	-0.0815115	0.198289	0.413607	0.893688	LOGISTIC-BINARY	100091	Health-related outcomes	2000	Hospital inpatient	2002	Summary Diagnoses	2002
Diagnoses - main ICD10: H02.0 Entropion and trichiasis of eyelid	41202#H020	CAT-MUL	32219/36(32255)	0.13409	-0.187837	0.455728	0.413716	0.893688	LOGISTIC-BINARY	100091	Health-related outcomes	2000	Hospital inpatient	2002	Summary Diagnoses	2002
Diagnoses - secondary ICD10: M75.5 Bursitis of shoulder	41204#M755	CAT-MUL	32212/43(32255)	-0.125179	-0.426311	0.175485	0.414848	0.894059	LOGISTIC-BINARY	100091	Health-related outcomes	2000	Hospital inpatient	2002	Summary Diagnoses	2002
Diagnoses - main ICD10: D17.2 Benign lipomatous neoplasm of skin and subcutaneous tissue of limbs	41202#D172	CAT-MUL	32113/142(32255)	0.068654	-0.0964821	0.233697	0.415004	0.894059	LOGISTIC-BINARY	100091	Health-related outcomes	2000	Hospital inpatient	2002	Summary Diagnoses	2002
Diagnoses - secondary ICD10: R69 Unknown and unspecified causes of morbidity	41204#R69	CAT-MUL	31791/464(32255)	-0.0382335	-0.130224	0.0537068	0.415143	0.894059	LOGISTIC-BINARY	100091	Health-related outcomes	2000	Hospital inpatient	2002	Summary Diagnoses	2002
Diagnoses - secondary ICD10: Z86.5 Personal history of other mental and behavioural disorders	41204#Z865	CAT-MUL	32200/55(32255)	0.110954	-0.156433	0.377811	0.415542	0.895617	LOGISTIC-BINARY	100091	Health-related outcomes	2000	Hospital inpatient	2002	Summary Diagnoses	2002
Mean FA in cingulum hippocampus on FA skeleton (right)	25092	CONTINUOUS	30465	0.00449242	-0.00636009	0.0153449	0.417163	0.895754	LINEAR	100000	UK Biobank Assessment Centre	100003	Imaging	100	Brain MRI	134
Qualifications: Other professional qualifications eg: nursing, teaching	6138#6	CAT-MUL	20021/12033(32054)	0.00939066	-0.0133085	0.0320917	0.417463	0.895754	LOGISTIC-BINARY	100000	UK Biobank Assessment Centre	100025	Touchscreen	100062	Sociodemographics	100063
Diagnoses - main ICD10: M48.06 Spinal stenosis (Lumbar region)	41202#M4806	CAT-MUL	32190/65(32255)	0.100092	-0.141921	0.342117	0.41751	0.895754	LOGISTIC-BINARY	100091	Health-related outcomes	2000	Hospital inpatient	2002	Summary Diagnoses	2002
Mean MD in posterior corona radiata on FA skeleton (left)	25131	CONTINUOUS	30465	0.00425068	-0.00602674	0.0145281	0.417566	0.895754	LINEAR	100000	UK Biobank Assessment Centre	100003	Imaging	100	Brain MRI	134
Diagnoses - main ICD10: M31.6 Other giant cell arteritis	41202#M316	CAT-MUL	32241/14(32255)	-0.216122	-0.74261	0.305427	0.418034	0.895754	LOGISTIC-BINARY	100091	Health-related outcomes	2000	Hospital inpatient	2002	Summary Diagnoses	2002
Diagnoses - secondary ICD10: M65.96 Synovitis and tenosynovitis, unspecified (Lower leg)	41204#M6596	CAT-MUL	32209/46(32255)	-0.120121	-0.411352	0.170199	0.418043	0.895754	LOGISTIC-BINARY	100091	Health-related outcomes	2000	Hospital inpatient	2002	Summary Diagnoses	2002
Diagnoses - secondary ICD10: Z75.1 Person awaiting admission to adequate facility elsewhere	41204#Z751	CAT-MUL	32241/14(32255)	0.214691	-0.304416	0.735963	0.418261	0.895754	LOGISTIC-BINARY	100091	Health-related outcomes	2000	Hospital inpatient	2002	Summary Diagnoses	2002
Diagnoses - secondary ICD10: Z86.1 Personal history of infectious and parasitic diseases	41204#Z861	CAT-MUL	32156/99(32255)	0.0813152	-0.116113	0.278726	0.419463	0.897303	LOGISTIC-BINARY	100091	Health-related outcomes	2000	Hospital inpatient	2002	Summary Diagnoses	2002
Leisure/social activities: Other group activity	6160#5	CAT-MUL	24498/7721(32219)	0.0107306	-0.0153444	0.0368075	0.419911	0.897663	LOGISTIC-BINARY	100000	UK Biobank Assessment Centre	100025	Touchscreen	100059	Psychosocial factors	100061
Diagnoses - secondary ICD10: N77.1 Vaginitis, vulvitis and vulvovaginitis in infectious and parasitic diseases classified elsewhere	41204#N771	CAT-MUL	32243/12(32255)	-0.236619	-0.812736	0.336112	0.419942	0.897663	LOGISTIC-BINARY	100091	Health-related outcomes	2000	Hospital inpatient	2002	Summary Diagnoses	2002
Diagnoses - main ICD10: I84.4 External haemorrhoids with other complications	41202#I844	CAT-MUL	32229/26(32255)	-0.159634	-0.547953	0.228158	0.420014	0.897663	LOGISTIC-BINARY	100091	Health-related outcomes	2000	Hospital inpatient	2002	Summary Diagnoses	2002
Diagnoses - main ICD10: Z01.5 Diagnostic skin and sensitisation tests	41202#Z015	CAT-MUL	32243/12(32255)	0.233435	-0.33683	0.801154	0.420825	0.898022	LOGISTIC-BINARY	100091	Health-related outcomes	2000	Hospital inpatient	2002	Summary Diagnoses	2002
Diagnoses - main ICD10: Z52.4 Kidney donor	41202#Z524	CAT-MUL	32233/22(32255)	-0.172921	-0.595168	0.247843	0.421284	0.898022	LOGISTIC-BINARY	100091	Health-related outcomes	2000	Hospital inpatient	2002	Summary Diagnoses	2002
Mean OD in superior corona radiata on FA skeleton (left)	25417	CONTINUOUS	30465	-0.00449155	-0.0154416	0.00645853	0.421416	0.898022	LINEAR	100000	UK Biobank Assessment Centre	100003	Imaging	100	Brain MRI	134
Diagnoses - main ICD10: O36.5 Maternal care for poor foetal growth	41202#O365	CAT-MUL	32242/13(32255)	-0.227308	-0.783924	0.324981	0.42157	0.898971	LOGISTIC-BINARY	100091	Health-related outcomes	2000	Hospital inpatient	2002	Summary Diagnoses	2002
Diagnoses - secondary ICD10: Z37.0 Single live birth	41204#Z370	CAT-MUL	31183/1072(32255)	-0.0288958	-0.0995516	0.0416509	0.422357	0.898971	LOGISTIC-BINARY	100091	Health-related outcomes	2000	Hospital inpatient	2002	Summary Diagnoses	2002
Diagnoses - main ICD10: K29.0 Acute haemorrhagic gastritis	41202#K290	CAT-MUL	32244/11(32255)	0.240871	-0.349647	0.831751	0.423696	0.89968	LOGISTIC-BINARY	100091	Health-related outcomes	2000	Hospital inpatient	2002	Summary Diagnoses	2002
Mean MD in superior longitudinal fasciculus on FA skeleton (left)	25145	CONTINUOUS	30465	0.00428595	-0.00622138	0.0147933	0.424005	0.89968	LINEAR	100000	UK Biobank Assessment Centre	100003	Imaging	100	Brain MRI	134
Diagnoses - main ICD10: M65.43 Radial styloid tenosynovitis [de Quervain] (Forearm)	41202#M6543	CAT-MUL	32244/11(32255)	-0.237153	-0.816374	0.347513	0.424267	0.89968	LOGISTIC-BINARY	100091	Health-related outcomes	2000	Hospital inpatient	2002	Summary Diagnoses	2002
External causes - ICD10: X61.9 Unspecified place	41201#X619	CAT-MUL	32221/34(32255)	-0.137158	-0.474065	0.198915	0.424284	0.89968	LOGISTIC-BINARY	100091	Health-related outcomes	2000	Hospital inpatient	2002	Summary Diagnoses	2002
Diagnoses - secondary ICD10: H53.0 Amblyopia ex anopsia	41204#H530	CAT-MUL	32230/25(32255)	0.15754	-0.229105	0.544609	0.424437	0.89968	LOGISTIC-BINARY	100091	Health-related outcomes	2000	Hospital inpatient	2002	Summary Diagnoses	2002
Amount of warping applied to non-linearly align T1 brain image to standard-space	25733	CONTINUOUS	32255	0.00410659	-0.00597075	0.0141839	0.424453	0.89968	LINEAR	100000	UK Biobank Assessment Centre	100003	Imaging	100	Brain MRI	110
Diagnoses - main ICD10: R55 Syncope and collapse	41202#R55	CAT-MUL	31947/308(32255)	0.0456744	-0.0665833	0.15794	0.425152	0.900261	LOGISTIC-BINARY	100091	Health-related outcomes	2000	Hospital inpatient	2002	Summary Diagnoses	2002
Diagnoses - secondary ICD10: Z39.1 Care and examination of lactating mother	41204#Z391	CAT-MUL	32242/13(32255)	0.221591	-0.322775	0.770446	0.42558	0.900261	LOGISTIC-BINARY	100091	Health-related outcomes	2000	Hospital inpatient	2002	Summary Diagnoses	2002
Diagnoses - main ICD10: T84.6 Infection and inflammatory reaction due to internal fixation device [any site]	41202#T846	CAT-MUL	32240/15(32255)	0.206319	-0.301737	0.714937	0.426146	0.900261	LOGISTIC-BINARY	100091	Health-related outcomes	2000	Hospital inpatient	2002	Summary Diagnoses	2002
Operation code: vasectomy	20004#1218	CAT-MUL	31182/1073(32255)	-0.0252568	-0.08749	0.0369749	0.426319	0.900261	LOGISTIC-BINARY	100000	UK Biobank Assessment Centre	100071	Verbal interview	100076	Operations	100076
External causes - ICD10: Y84.0 Cardiac catheterisation	41201#Y840	CAT-MUL	32237/18(32255)	0.184185	-0.270783	0.639159	0.42645	0.900261	LOGISTIC-BINARY	100091	Health-related outcomes	2000	Hospital inpatient	2002	Summary Diagnoses	2002
Diagnoses - main ICD10: Z09.0 Follow-up examination after surgery for other conditions	41202#Z090	CAT-MUL	31969/286(32255)	0.0471994	-0.0692145	0.163652	0.426865	0.900261	LOGISTIC-BINARY	100091	Health-related outcomes	2000	Hospital inpatient	2002	Summary Diagnoses	2002
Weighted-mean OD in tract corticospinal tract (right)	25686	CONTINUOUS	30465	-0.00432893	-0.0150199	0.00636203	0.427405	0.900261	LINEAR	100000	UK Biobank Assessment Centre	100003	Imaging	100	Brain MRI	135
Diagnoses - main ICD9	41203#5509.0	CAT-MUL	32240/15(32255)	-0.211127	-0.73074	0.312824	0.427424	0.900261	LOGISTIC-BINARY	100091	Health-related outcomes	2000	Hospital inpatient	2002	Summary Diagnoses	2002
Weighted-mean FA in tract forceps minor	25499	CONTINUOUS	30465	-0.0042869	-0.0149003	0.00632652	0.42855	0.900261	LINEAR	100000	UK Biobank Assessment Centre	100003	Imaging	100	Brain MRI	135
Diagnoses - secondary ICD10: I24.9 Acute ischaemic heart disease, unspecified	41204#I249	CAT-MUL	32230/25(32255)	-0.159336	-0.554456	0.234955	0.428563	0.900261	LOGISTIC-BINARY	100091	Health-related outcomes	2000	Hospital inpatient	2002	Summary Diagnoses	2002
Diagnoses - secondary ICD10: Z48.8 Other specified surgical follow-up care	41204#Z488	CAT-MUL	32221/34(32255)	-0.135675	-0.471804	0.200474	0.428735	0.900261	LOGISTIC-BINARY	100091	Health-related outcomes	2000	Hospital inpatient	2002	Summary Diagnoses	2002
Diagnoses - main ICD10: Z48.0 Attention to surgical dressings and sutures	41202#Z480	CAT-MUL	32232/23(32255)	0.165921	-0.245629	0.576568	0.428772	0.900261	LOGISTIC-BINARY	100091	Health-related outcomes	2000	Hospital inpatient	2002	Summary Diagnoses	2002
Mean L3 in anterior limb of internal capsule on FA skeleton (right)	25312	CONTINUOUS	30465	0.00394296	-0.00582609	0.013712	0.428888	0.900261	LINEAR	100000	UK Biobank Assessment Centre	100003	Imaging	100	Brain MRI	134
Diagnoses - main ICD10: C62.9 Testis, unspecified	41202#C629	CAT-MUL	32233/22(32255)	-0.169744	-0.590117	0.251377	0.428963	0.900261	LOGISTIC-BINARY	100091	Health-related outcomes	2000	Hospital inpatient	2002	Summary Diagnoses	2002
Operation code: inguinal/femoral hernia repair	20004#1403	CAT-MUL	31455/800(32255)	0.02861	-0.0422885	0.099542	0.429072	0.900261	LOGISTIC-BINARY	100000	UK Biobank Assessment Centre	100071	Verbal interview	100076	Operations	100076
Diagnoses - main ICD10: I63.5 Cerebral infarction due to unspecified occlusion or stenosis of cerebral arteries	41202#I635	CAT-MUL	32241/14(32255)	-0.211122	-0.73756	0.311298	0.429229	0.900261	LOGISTIC-BINARY	100091	Health-related outcomes	2000	Hospital inpatient	2002	Summary Diagnoses	2002
Diagnoses - secondary ICD10: Z95.0 Presence of cardiac pacemaker	41204#Z950	CAT-MUL	32235/20(32255)	0.17593	-0.259451	0.61344	0.42929	0.900261	LOGISTIC-BINARY	100091	Health-related outcomes	2000	Hospital inpatient	2002	Summary Diagnoses	2002
Diagnoses - main ICD10: M25.57 Pain in joint (Ankle and foot)	41202#M2557	CAT-MUL	32210/45(32255)	0.117874	-0.17527	0.41069	0.430339	0.901775	LOGISTIC-BINARY	100091	Health-related outcomes	2000	Hospital inpatient	2002	Summary Diagnoses	2002
Diagnoses - secondary ICD10: R52.1 Chronic intractable pain	41204#R521	CAT-MUL	32233/22(32255)	-0.169487	-0.591002	0.251938	0.430603	0.902119	LOGISTIC-BINARY	100091	Health-related outcomes	2000	Hospital inpatient	2002	Summary Diagnoses	2002
Weighted-mean L2 in tract uncinate fasciculus (left)	25621	CONTINUOUS	30465	-0.00410453	-0.0143136	0.00610453	0.430685	0.902119	LINEAR	100000	UK Biobank Assessment Centre	100003	Imaging	100	Brain MRI	135
Diagnoses - secondary ICD10: Z85.6 Personal history of leukaemia	41204#Z856	CAT-MUL	32239/16(32255)	-0.196889	-0.687151	0.292775	0.430725	0.902119	LOGISTIC-BINARY	100091	Health-related outcomes	2000	Hospital inpatient	2002	Summary Diagnoses	2002
Diagnoses - secondary ICD10: D17.1 Benign lipomatous neoplasm of skin and subcutaneous tissue of trunk	41204#D171	CAT-MUL	32240/15(32255)	0.203945	-0.304789	0.712484	0.431602	0.902462	LOGISTIC-BINARY	100091	Health-related outcomes	2000	Hospital inpatient	2002	Summary Diagnoses	2002
Waking too early	20535	CAT-SIN	2196/6666(8862)	0.0194204	-0.028982	0.0678339	0.43164	0.902462	LOGISTIC-BINARY	100089	Online follow-up	136	Mental health	138	Depression	138
Volume of grey matter in Insular Cortex (right)	25785	CONTINUOUS	32255	0.00388593	-0.00580801	0.0135799	0.432046	0.902462	LINEAR	1101	UK Biobank Assessment Centre		Imaging		Imaging	1101
Mean MD in fornix cres+stria terminalis on FA skeleton (left)	25143	CONTINUOUS	30465	0.00400808	-0.00601894	0.0140351	0.433349	0.903968	LINEAR	100000	UK Biobank Assessment Centre	100003	Imaging	100	Brain MRI	134
Diagnoses - main ICD10: D03.3 Melanoma in situ of other and unspecified parts of face	41202#D033	CAT-MUL	32237/18(32255)	-0.184897	-0.648869	0.278374	0.434129	0.904889	LOGISTIC-BINARY	100091	Health-related outcomes	2000	Hospital inpatient	2002	Summary Diagnoses	2002
Operation code: colposcopy +/- biopsy	20004#1522	CAT-MUL	32118/137(32255)	0.0674804	-0.101739	0.23647	0.434139	0.904889	LOGISTIC-BINARY	100000	UK Biobank Assessment Centre	100071	Verbal interview	100076	Operations	100076
Mean MO in sagittal stratum on FA skeleton (left)	25183	CONTINUOUS	30465	-0.00438966	-0.0154131	0.00663381	0.435097	0.904916	LINEAR	100000	UK Biobank Assessment Centre	100003	Imaging	100	Brain MRI	134
Diagnoses - main ICD10: N13.8 Other obstructive and reflux uropathy	41202#N138	CAT-MUL	32243/12(32255)	0.228015	-0.343423	0.801802	0.435136	0.904916	LOGISTIC-BINARY	100091	Health-related outcomes	2000	Hospital inpatient	2002	Summary Diagnoses	2002
Number of correct matches in round	20131	INTEGER	16859	-0.0163108	-0.057313	0.0246913	0.435581	0.904916	ORDERED-LOGISTIC	100089	Online follow-up	116	Cognitive function online	117	Pairs matching	117
Weighted-mean MO in tract anterior thalamic radiation (right)	25545	CONTINUOUS	30465	0.00441954	-0.00669151	0.0155306	0.435616	0.904916	LINEAR	100000	UK Biobank Assessment Centre	100003	Imaging	100	Brain MRI	135
Volume of grey matter in Thalamus (right)	25879	CONTINUOUS	32255	0.00400661	-0.00607545	0.0140887	0.436033	0.904916	LINEAR	1101	UK Biobank Assessment Centre		Imaging		Imaging	1101
Diagnoses - main ICD10: J35.0 Chronic tonsillitis	41202#J350	CAT-MUL	32219/36(32255)	-0.131404	-0.463347	0.198719	0.436579	0.904916	LOGISTIC-BINARY	100091	Health-related outcomes	2000	Hospital inpatient	2002	Summary Diagnoses	2002
Volume of grey matter in Thalamus (left)	25878	CONTINUOUS	32255	0.00410051	-0.0062338	0.0144348	0.436742	0.904916	LINEAR	1101	UK Biobank Assessment Centre		Imaging		Imaging	1101
Diagnoses - secondary ICD10: C77.3 Axillary and upper limb lymph nodes	41204#C773	CAT-MUL	32124/131(32255)	-0.0686872	-0.241966	0.104367	0.436895	0.904916	LOGISTIC-BINARY	100091	Health-related outcomes	2000	Hospital inpatient	2002	Summary Diagnoses	2002
Volume of grey matter in Lateral Occipital Cortex, inferior division (left)	25826	CONTINUOUS	32255	0.00410868	-0.00625679	0.0144742	0.43721	0.904916	LINEAR	1101	UK Biobank Assessment Centre		Imaging		Imaging	1101
Diagnoses - main ICD10: Z36.3 Antenatal screening for malformations using ultrasound and other physical methods	41202#Z363	CAT-MUL	32245/10(32255)	0.245328	-0.383245	0.856989	0.437506	0.904916	LOGISTIC-BINARY	100091	Health-related outcomes	2000	Hospital inpatient	2002	Summary Diagnoses	2002
Diagnoses - secondary ICD10: N18.3 Chronic kidney disease, stage 3	41204#N183	CAT-MUL	32148/107(32255)	0.0746799	-0.114258	0.263599	0.438405	0.904916	LOGISTIC-BINARY	100091	Health-related outcomes	2000	Hospital inpatient	2002	Summary Diagnoses	2002
Diagnoses - main ICD10: K04.9 Other and unspecified diseases of pulp and periapical tissues	41202#K049	CAT-MUL	32243/12(32255)	0.222325	-0.340122	0.786871	0.438796	0.904916	LOGISTIC-BINARY	100091	Health-related outcomes	2000	Hospital inpatient	2002	Summary Diagnoses	2002
Diagnoses - main ICD10: R07.2 Precordial pain	41202#R072	CAT-MUL	32024/231(32255)	0.0510507	-0.0782192	0.180276	0.438818	0.904916	LOGISTIC-BINARY	100091	Health-related outcomes	2000	Hospital inpatient	2002	Summary Diagnoses	2002
Diagnoses - secondary ICD10: O43.1 Malformation of placenta	41204#O431	CAT-MUL	32244/11(32255)	-0.240942	-0.857507	0.364921	0.438915	0.904916	LOGISTIC-BINARY	100091	Health-related outcomes	2000	Hospital inpatient	2002	Summary Diagnoses	2002
Diagnoses - main ICD10: K09.2 Other cysts of jaw	41202#K092	CAT-MUL	32239/16(32255)	-0.193273	-0.683707	0.296306	0.438976	0.904916	LOGISTIC-BINARY	100091	Health-related outcomes	2000	Hospital inpatient	2002	Summary Diagnoses	2002
Age completed full time education	845	INTEGER	17506	-0.0110701	-0.0391333	0.0169932	0.439439	0.904916	ORDERED-LOGISTIC	100000	UK Biobank Assessment Centre	100025	Touchscreen	100062	Sociodemographics	100063
Diagnoses - main ICD10: L57.0 Actinic keratosis	41202#L570	CAT-MUL	32098/157(32255)	-0.0617932	-0.21854	0.0948804	0.439551	0.904916	LOGISTIC-BINARY	100091	Health-related outcomes	2000	Hospital inpatient	2002	Summary Diagnoses	2002
Diagnoses - main ICD10: J35.8 Other chronic diseases of tonsils and adenoids	41202#J358	CAT-MUL	32237/18(32255)	0.183332	-0.282514	0.647157	0.439696	0.904916	LOGISTIC-BINARY	100091	Health-related outcomes	2000	Hospital inpatient	2002	Summary Diagnoses	2002
Diagnoses - main ICD10: K80.0 Calculus of gallbladder with acute cholecystitis	41202#K800	CAT-MUL	32162/93(32255)	-0.0803283	-0.284455	0.123501	0.440186	0.904916	LOGISTIC-BINARY	100091	Health-related outcomes	2000	Hospital inpatient	2002	Summary Diagnoses	2002
Diagnoses - secondary ICD10: M23.26 Derangement of meniscus due to old tear or injury (Other and unspecified lateral meniscus)	41204#M2326	CAT-MUL	32245/10(32255)	-0.241895	-0.858471	0.371464	0.440372	0.904916	LOGISTIC-BINARY	100091	Health-related outcomes	2000	Hospital inpatient	2002	Summary Diagnoses	2002
Diagnoses - main ICD10: Z34.8 Supervision of other normal pregnancy	41202#Z348	CAT-MUL	32215/40(32255)	-0.124582	-0.442154	0.190902	0.440526	0.904916	LOGISTIC-BINARY	100091	Health-related outcomes	2000	Hospital inpatient	2002	Summary Diagnoses	2002
Operation code: cardiac ablation	20004#1553	CAT-MUL	32236/19(32255)	0.17679	-0.272273	0.627477	0.44074	0.904916	LOGISTIC-BINARY	100000	UK Biobank Assessment Centre	100071	Verbal interview	100076	Operations	100076
Diagnoses - main ICD10: D23.4 Skin of scalp and neck	41202#D234	CAT-MUL	32239/16(32255)	-0.192733	-0.686343	0.295875	0.441307	0.904916	LOGISTIC-BINARY	100091	Health-related outcomes	2000	Hospital inpatient	2002	Summary Diagnoses	2002
Weighted-mean OD in tract inferior longitudinal fasciculus (right)	25692	CONTINUOUS	30465	0.00415767	-0.00642605	0.0147414	0.44132	0.904916	LINEAR	100000	UK Biobank Assessment Centre	100003	Imaging	100	Brain MRI	135
Weighted-mean MD in tract inferior longitudinal fasciculus (right)	25530	CONTINUOUS	30465	0.00404527	-0.00625496	0.0143455	0.441437	0.904916	LINEAR	100000	UK Biobank Assessment Centre	100003	Imaging	100	Brain MRI	135
Mean FA in pontine crossing tract on FA skeleton	25057	CONTINUOUS	30465	-0.00425895	-0.0151101	0.00659215	0.441723	0.905508	LINEAR	100000	UK Biobank Assessment Centre	100003	Imaging	100	Brain MRI	134
Operation code: thyroidectomy/partial thyroidectomy	20004#1432	CAT-MUL	32124/131(32255)	-0.0676875	-0.240218	0.104716	0.441734	0.905508	LOGISTIC-BINARY	100000	UK Biobank Assessment Centre	100071	Verbal interview	100076	Operations	100076
Mean L1 in tapetum on FA skeleton (right)	25246	CONTINUOUS	30465	0.00409675	-0.00636119	0.0145547	0.4426	0.905508	LINEAR	100000	UK Biobank Assessment Centre	100003	Imaging	100	Brain MRI	134
Diagnoses - secondary ICD10: Z35.1 Supervision of pregnancy with history of abortive outcome	41204#Z351	CAT-MUL	32233/22(32255)	-0.168981	-0.603318	0.260693	0.443101	0.905508	LOGISTIC-BINARY	100091	Health-related outcomes	2000	Hospital inpatient	2002	Summary Diagnoses	2002
Weighted-mean MO in tract posterior thalamic radiation (right)	25562	CONTINUOUS	30465	-0.00430536	-0.0153134	0.00670266	0.443328	0.905508	LINEAR	100000	UK Biobank Assessment Centre	100003	Imaging	100	Brain MRI	135
Mean FA in uncinate fasciculus on FA skeleton (left)	25101	CONTINUOUS	30465	0.00432585	-0.00674703	0.0153987	0.443843	0.905508	LINEAR	100000	UK Biobank Assessment Centre	100003	Imaging	100	Brain MRI	134
Country of birth (UK/elsewhere)	1647-1	CAT-SIN	28571/32253	-999	-999	-999	0.444919	0.905508	MULTINOMIAL-LOGISTIC	100000	UK Biobank Assessment Centre	100025	Touchscreen	100033	Early life factors	100033
Diagnoses - main ICD10: R05 Cough	41202#R05	CAT-MUL	32173/82(32255)	0.0845557	-0.132513	0.301493	0.445013	0.905508	LOGISTIC-BINARY	100091	Health-related outcomes	2000	Hospital inpatient	2002	Summary Diagnoses	2002
Weighted-mean FA in tract acoustic radiation (right)	25489	CONTINUOUS	30465	-0.00420488	-0.0149999	0.00659013	0.445185	0.905508	LINEAR	100000	UK Biobank Assessment Centre	100003	Imaging	100	Brain MRI	135
Diagnoses - secondary ICD10: D25.9 Leiomyoma of uterus, unspecified	41204#D259	CAT-MUL	31966/289(32255)	0.045604	-0.0716102	0.162714	0.445507	0.905508	LOGISTIC-BINARY	100091	Health-related outcomes	2000	Hospital inpatient	2002	Summary Diagnoses	2002
Diagnoses - main ICD10: R19.4 Change in bowel habit	41202#R194	CAT-MUL	31484/771(32255)	-0.0278371	-0.0995343	0.04383	0.446525	0.905508	LOGISTIC-BINARY	100091	Health-related outcomes	2000	Hospital inpatient	2002	Summary Diagnoses	2002
Diagnoses - secondary ICD10: I20.9 Angina pectoris, unspecified	41204#I209	CAT-MUL	31581/674(32255)	0.0297196	-0.0468808	0.106356	0.447063	0.905508	LOGISTIC-BINARY	100091	Health-related outcomes	2000	Hospital inpatient	2002	Summary Diagnoses	2002
Diagnoses - secondary ICD10: R52.2 Other chronic pain	41204#R522	CAT-MUL	32242/13(32255)	-0.213486	-0.765478	0.335194	0.447096	0.905508	LOGISTIC-BINARY	100091	Health-related outcomes	2000	Hospital inpatient	2002	Summary Diagnoses	2002
Diagnoses - secondary ICD10: G81.9 Hemiplegia, unspecified	41204#G819	CAT-MUL	32223/32(32255)	0.134901	-0.213308	0.482695	0.447259	0.905508	LOGISTIC-BINARY	100091	Health-related outcomes	2000	Hospital inpatient	2002	Summary Diagnoses	2002
Mean L2 in tapetum on FA skeleton (right)	25294	CONTINUOUS	30465	0.00415862	-0.00657035	0.0148876	0.447425	0.905508	LINEAR	100000	UK Biobank Assessment Centre	100003	Imaging	100	Brain MRI	134
Operation code: barium meal / barium swallow	20004#1611	CAT-MUL	32235/20(32255)	0.170168	-0.268834	0.609757	0.447506	0.905508	LOGISTIC-BINARY	100000	UK Biobank Assessment Centre	100071	Verbal interview	100076	Operations	100076
Weighted-mean L1 in tract parahippocampal part of cingulum (right)	25576	CONTINUOUS	30465	-0.00403981	-0.0144686	0.00638902	0.447703	0.905508	LINEAR	100000	UK Biobank Assessment Centre	100003	Imaging	100	Brain MRI	135
Diagnoses - secondary ICD10: I25.1 Atherosclerotic heart disease	41204#I251	CAT-MUL	31832/423(32255)	-0.0371689	-0.133148	0.0588286	0.447849	0.905508	LOGISTIC-BINARY	100091	Health-related outcomes	2000	Hospital inpatient	2002	Summary Diagnoses	2002
Diagnoses - main ICD10: K04.6 Periapical abscess with sinus	41202#K046	CAT-MUL	32240/15(32255)	0.196282	-0.310194	0.703785	0.447902	0.905508	LOGISTIC-BINARY	100091	Health-related outcomes	2000	Hospital inpatient	2002	Summary Diagnoses	2002
Mean L1 in posterior limb of internal capsule on FA skeleton (left)	25219	CONTINUOUS	30465	-0.00417877	-0.0149717	0.00661413	0.447927	0.905508	LINEAR	100000	UK Biobank Assessment Centre	100003	Imaging	100	Brain MRI	134
Diagnoses - main ICD10: D12.8 Rectum	41202#D128	CAT-MUL	32088/167(32255)	-0.0588037	-0.210716	0.0930818	0.447943	0.905508	LOGISTIC-BINARY	100091	Health-related outcomes	2000	Hospital inpatient	2002	Summary Diagnoses	2002
Diagnoses - main ICD10: K14.8 Other diseases of tongue	41202#K148	CAT-MUL	32197/58(32255)	0.0993213	-0.157502	0.356016	0.448281	0.905508	LOGISTIC-BINARY	100091	Health-related outcomes	2000	Hospital inpatient	2002	Summary Diagnoses	2002
Diagnoses - secondary ICD10: M51.1 Lumbar and other intervertebral disk disorders with radiculopathy	41204#M511	CAT-MUL	32225/30(32255)	-0.1384	-0.495863	0.219654	0.448297	0.905508	LOGISTIC-BINARY	100091	Health-related outcomes	2000	Hospital inpatient	2002	Summary Diagnoses	2002
Diagnoses - secondary ICD10: I24.8 Other forms of acute ischaemic heart disease	41204#I248	CAT-MUL	32234/21(32255)	0.166597	-0.263909	0.598405	0.448399	0.905508	LOGISTIC-BINARY	100091	Health-related outcomes	2000	Hospital inpatient	2002	Summary Diagnoses	2002
Diagnoses - secondary ICD10: F17.2 Dependence syndrome	41204#F172	CAT-MUL	32234/21(32255)	-0.166956	-0.59767	0.266065	0.448569	0.905833	LOGISTIC-BINARY	100091	Health-related outcomes	2000	Hospital inpatient	2002	Summary Diagnoses	2002
Diagnoses - main ICD10: L08.9 Local infection of skin and subcutaneous tissue, unspecified	41202#L089	CAT-MUL	32210/45(32255)	-0.112459	-0.403857	0.178986	0.449372	0.905833	LOGISTIC-BINARY	100091	Health-related outcomes	2000	Hospital inpatient	2002	Summary Diagnoses	2002
Weighted-mean MO in tract cingulate gyrus part of cingulum (right)	25547	CONTINUOUS	30465	-0.00417792	-0.0150046	0.00664878	0.449438	0.905833	LINEAR	100000	UK Biobank Assessment Centre	100003	Imaging	100	Brain MRI	135
Diagnoses - secondary ICD10: Z51.3 Blood transfusion without reported diagnosis	41204#Z513	CAT-MUL	32236/19(32255)	0.172672	-0.27517	0.621234	0.449903	0.906721	LOGISTIC-BINARY	100091	Health-related outcomes	2000	Hospital inpatient	2002	Summary Diagnoses	2002
Diagnoses - secondary ICD10: E80.4 Gilbert's syndrome	41204#E804	CAT-MUL	32233/22(32255)	0.161033	-0.256797	0.579139	0.450025	0.906721	LOGISTIC-BINARY	100091	Health-related outcomes	2000	Hospital inpatient	2002	Summary Diagnoses	2002
Diagnoses - secondary ICD10: M54.99 Dorsalgia, unspecified (Site unspecified)	41204#M5499	CAT-MUL	32211/44(32255)	0.11423	-0.182467	0.411015	0.450516	0.907606	LOGISTIC-BINARY	100091	Health-related outcomes	2000	Hospital inpatient	2002	Summary Diagnoses	2002
Diagnoses - secondary ICD10: M18.9 Arthrosis of first carpometacarpal joint, unspecified	41204#M189	CAT-MUL	32241/14(32255)	0.200375	-0.322177	0.72113	0.450758	0.907606	LOGISTIC-BINARY	100091	Health-related outcomes	2000	Hospital inpatient	2002	Summary Diagnoses	2002
Diagnoses - main ICD10: K08.3 Retained dental root	41202#K083	CAT-MUL	32158/97(32255)	-0.0767646	-0.276664	0.123053	0.451541	0.907926	LOGISTIC-BINARY	100091	Health-related outcomes	2000	Hospital inpatient	2002	Summary Diagnoses	2002
Diagnoses - secondary ICD10: H52.1 Myopia	41204#H521	CAT-MUL	32156/99(32255)	0.0758472	-0.12176	0.273338	0.451714	0.907926	LOGISTIC-BINARY	100091	Health-related outcomes	2000	Hospital inpatient	2002	Summary Diagnoses	2002
Diagnoses - main ICD10: H02.8 Other specified disorders of eyelid	41202#H028	CAT-MUL	32090/165(32255)	-0.0586703	-0.211825	0.0943024	0.452447	0.907926	LOGISTIC-BINARY	100091	Health-related outcomes	2000	Hospital inpatient	2002	Summary Diagnoses	2002
Diagnoses - secondary ICD10: Z29.1 Prophylactic immunotherapy	41204#Z291	CAT-MUL	32245/10(32255)	0.235208	-0.383904	0.845421	0.453781	0.910813	LOGISTIC-BINARY	100091	Health-related outcomes	2000	Hospital inpatient	2002	Summary Diagnoses	2002
Mean L1 in uncinate fasciculus on FA skeleton (left)	25245	CONTINUOUS	30465	0.0038859	-0.00628571	0.0140575	0.453982	0.910813	LINEAR	100000	UK Biobank Assessment Centre	100003	Imaging	100	Brain MRI	134
Diagnoses - main ICD10: I80.1 Phlebitis and thrombophlebitis of femoral vein	41202#I801	CAT-MUL	32245/10(32255)	-0.234119	-0.84645	0.38274	0.454589	0.911126	LOGISTIC-BINARY	100091	Health-related outcomes	2000	Hospital inpatient	2002	Summary Diagnoses	2002
Diagnoses - main ICD10: N60.0 Solitary cyst of breast	41202#N600	CAT-MUL	32242/13(32255)	-0.208745	-0.759715	0.336016	0.454881	0.911126	LOGISTIC-BINARY	100091	Health-related outcomes	2000	Hospital inpatient	2002	Summary Diagnoses	2002
Diagnoses - secondary ICD10: S00.1 Contusion of eyelid and periocular area	41204#S001	CAT-MUL	32244/11(32255)	0.225024	-0.365189	0.816291	0.455091	0.911126	LOGISTIC-BINARY	100091	Health-related outcomes	2000	Hospital inpatient	2002	Summary Diagnoses	2002
Diagnoses - main ICD10: S66.1 Injury of flexor muscle and tendon of other finger at wrist and hand level	41202#S661	CAT-MUL	32242/13(32255)	0.209655	-0.341236	0.760824	0.455615	0.911246	LOGISTIC-BINARY	100091	Health-related outcomes	2000	Hospital inpatient	2002	Summary Diagnoses	2002
Diagnoses - main ICD10: D25.0 Submucous leiomyoma of uterus	41202#D250	CAT-MUL	32184/71(32255)	-0.0900111	-0.327033	0.146359	0.456077	0.911246	LOGISTIC-BINARY	100091	Health-related outcomes	2000	Hospital inpatient	2002	Summary Diagnoses	2002
Diagnoses - secondary ICD10: N23 Unspecified renal colic	41204#N23	CAT-MUL	32236/19(32255)	0.173063	-0.28136	0.628993	0.456126	0.911246	LOGISTIC-BINARY	100091	Health-related outcomes	2000	Hospital inpatient	2002	Summary Diagnoses	2002
Diagnoses - main ICD10: D25.9 Leiomyoma of uterus, unspecified	41202#D259	CAT-MUL	31796/459(32255)	0.0354107	-0.0579949	0.128731	0.45723	0.911246	LOGISTIC-BINARY	100091	Health-related outcomes	2000	Hospital inpatient	2002	Summary Diagnoses	2002
Diagnoses - secondary ICD10: M13.99 Arthritis, unspecified (Site unspecified)	41204#M1399	CAT-MUL	32101/154(32255)	0.0598297	-0.0980247	0.217665	0.457484	0.911246	LOGISTIC-BINARY	100091	Health-related outcomes	2000	Hospital inpatient	2002	Summary Diagnoses	2002
Diagnoses - main ICD10: Z47.0 Follow-up care involving removal of fracture plate and other internal fixation device	41202#Z470	CAT-MUL	32102/153(32255)	-0.0603747	-0.219692	0.0989001	0.457559	0.911246	LOGISTIC-BINARY	100091	Health-related outcomes	2000	Hospital inpatient	2002	Summary Diagnoses	2002
[truncated: 1,615 more rows]

## Sheet: Table S7
Table S7. PheWAS results for the schizophrenia polygenic risk score.
[truncated: 3,239 more rows]
